# Supplementary material for: Polycomb dysregulation in gliomagenesis targets a Zfp423-dependent differentiation network
Source: Nat Commun. 2016 Feb 29;7:10753. doi: 10.1038/ncomms10753 (PMC4773478; doi:10.1038/ncomms10753)
Supplement: Supplementary Data 1 — Gene lists from ChIPseq and RNAseq analysis [file ncomms10753-s2.xlsx]

## Sheet: ChIPseq-results_1
Supplementary Data 1:
H3K27me3 common targets in PT			H3K27me3 common targets in AstroEGFR*
Fbxo41			BC021785
Adamts13			Prrxl1
Atp8b1			Panx2
BC021785			Kcnq2
Sohlh1			Fbll1
Prrxl1			Sgpp2
Olfr279			BC048562
Hecw2			Dbx1
Tmem151a			Sp9
Limch1			Pde2a
Nat8l			Xkr7
8430427H17Rik			Olfr222
Gp1bb			Odf3b
Panx2			Scn4b
Tdrd1			Tmem151b
Tmem158			Lingo3
Rab44			E130309D14Rik
Penk			Rap1gap2
Krt83			Hoxc11
Pcdha1			Rbfox3
Pcdha10			Tfap2b
Pcdha11			Dmbx1
Pcdha12			Kcp
Pcdha2			Kcnk15
Pcdha4			Ntrk1
Pcdha5			Skap1
Pcdhac1			Rprml
Pcdhac2			Agap2
Pcdha9			Zbtb16
Ghrhr			Syndig1l
Kcnq2			Cdhr2
Fbll1			Gm757
Slc13a5			Myrf
A4galt			Rnf207
Sgpp2			Kcnk6
Celsr2			Vrtn
Fam222a			Shank1
BC048562			Gm5878
Pik3r6			Ripply2
Gpr158			Mcidas
Dbx1			Olfm1
Sp9			Trim63
Gm996			Prkcz
Barhl2			Ccdc108
Phactr1			Asphd1
Zdhhc23			Lhx3
Gsdma3			Slc30a2
Pabpn1l			Pitx2
Maneal			Trim71
Rtn1			Prss57
Daam2			Calcr
Ccdc177			Pcdh8
Adora1			Cacna1i
Pde2a			Hoxb3
Whrn			Ret
4921501E09Rik			Zdhhc22
Brsk2			Gpat2
Nrsn2			Fam89a
Gjb6			Oxtr
Hrh2			Aspg
Olfr1415			Hcn4
Xkr7			6330403A02Rik
Olfr288			Dscaml1
Olfr1357			Prr19
Olfr225			Nlrp6
Olfr222			Wdr86
Olfr412			Cartpt
Sctr			Fam43b
Hs3st6			2300005B03Rik
Cxcl12			Ankrd63
Adcy5			Efr3b
Odf3b			Ptpru
Osm			Lhx6
Pfdn4			Kif26a
Scn4b			Grrp1
Ddn			Fam159a
Tmem151b			Npw
Grhl3			Fbxo39
Lingo3			Pklr
Gas2l2			Otof
E130309D14Rik			Prrt4
Gpr113			Mrap2
Scn2b			Skor2
Zfyve28			Cbfa2t3
Rap1gap2			Adam11
Arid3c			Ank1
Tbata			Nav2
Izumo1			Kcnc1
Adamts15			Arhgef16
Cdhr3			Ebf3
Shc2			Ppara
C1ql4			Col2a1
Gm2696			Arhgef7
Krtap10-10			Grm1
Hoxc11			Galnt9
Rfx4			Igf2
Pitpnm3			Corin
Rbfox3			Tfap2a
Ntrk2			Hoxa10
Mbp			Prdm12
Tfap2b			Trp73
Stx3			Cecr2
Adcyap1r1			Tnnt2
Gpr17			Megf11
Sox6			Klf14
Lhx9			Ly6h
Dmbx1			Cpne6
2010107G12Rik			Gfra4
Kcnc2			Nrl
Ikzf1			C2cd4d
Snx22			Golga7b
Itgad			Lmo2
Nova2			Frrs1l
Zmynd15			Tmem255b
Sec14l3			Vwa5b2
Fcrlb			Ube2ql1
Kcp			Kcnt1
Fat2			Pianp
Kcnk15			Dlgap2
Lin28b			Slc6a5
Kcnh8			Nkx2-1
Pear1			Smoc1
Ntrk1			Rdh7
Ttc9			Casz1
Klrg2			Dusp15
1700039E15Rik			Grip2
Skap1			Pax3
Pls1			Tmem8c
Rprml			Atp6v1c2
AU021092			Fam150b
Lin7a			Pax4
Lemd1			Grm2
D10Bwg1379e			Gfi1b
Mcu			Islr2
Stox1			Cdkn1c
Agap2			Galnt6
Qrich2			Hif3a
Prdm6			Begain
Slc30a10			Atp2a3
Slc9a2			Pou2f2
Fhdc1			Prph
Igsf9b			Skor1
Zbtb16			Homer2
Syndig1l			Ripk3
Mmp25			Myh6
D430041D05Rik			Barhl1
Grin3a			Nt5c2
Dpcr1			Trank1
Lrrc36			Coro2a
Fubp3			P2rx2
Lgr6			Slc4a5
Gm757			Fgf8
Tmem102			Eif4enif1
Atxn7l1			Spata31d1b
Lrrc43			Slc8a3
Odf3l2			Sarm1
Myrf			Degs2
Rnf207			Obscn
Kcnk6			Camk2b
Tnfaip8l3			Shisa9
Slc47a2			Rasgrp4
4931408C20Rik			Mroh2a
Vrtn			Plekhd1
Smagp			Grin1
Kcnk9			Gpr68
Adamts17			Ccr6
Calca			Tmem132b
Asic2			Kcng2
Shank1			Sstr5
Fam134b			Ddx43
Erich1			Cldn7
Clpsl2			Prss51
Zfr2			Adra2a
Gm5878			Adra2c
Atp2b2			Acan
Cacnb4			Akp3
Nfatc2			Alk
Prok2			Alx3
Kcnh6			Alx4
Strip2			Barx1
Zfp791			Hrk
Cdh3			Bnc1
Spn			Car4
Nell1			Cd3e
Ripply2			Cdx2
Mcidas			Cfc1
Gm11992			Chga
Arsi			Coch
Adar			Col13a1
Kcnh1			Cplx1
Mapt			Cyp17a1
Dnm3			Cyp26a1
Ric3			Dlx4
Gabrb3			Doc2b
Rcsd1			Dsg2
Kif5a			Epha8
Trim63			Etv2
Pkib			Evx1
Prkcz			Evx2
Dok6			Foxd4
Npr3			Foxb2
Aifm2			Dtx1
Pde4dip			B4galnt2
Vgf			Gata4
Kcnj10			Gata5
Piezo2			Gcgr
Ccdc108			Gfra2
Defb30			Gsx1
Asphd1			Guca1a
Oprm1			Gucy2e
Lhx3			H2-T3
Krt40			Hes2
Slc30a2			Hes3
Urad			Hmx3
Map2			Foxa3
Thsd4			Onecut1
Clmn			Hoxb1
Rspo4			Hoxb13
Mtmr7			Hoxb5
Pitx2			Hoxb6
Trim71			Hoxb9
Sstr2			Hoxd11
Htra3			Hoxd12
Prss57			Hoxd13
Ccdc135			Irf8
Calcr			Kcna3
Pcdh8			Kcnj8
Cacna1i			Lhx1
Cacnb3			Lhx5
Mef2b			Lor
Bahd1			Ascl2
Nrp2			Mesp1
Gimap8			Myom2
Scn8a			Nkx2-3
Slc1a2			Nkx2-5
Prmt2			Nkx2-9
Hoxb3			Mycn
Prdm13			Nptx1
Ret			Ntsr2
Cib3			Nxph1
Rab11fip1			Pax1
Zdhhc22			Pax5
Tead4			Padi2
Gm8909			Pgr
Pde11a			Pitx3
Srgap1			Prkch
Slc9a3			Pla2g2c
Ccno			Pomc
Rgs11			Ptprn
Pdia2			Aldh1a2
Gpat2			Rasgrf2
Cytl1			Rbpjl
Lmtk2			Nkx1-2
Nccrp1			Sfrp2
Fam89a			Slc6a2
4931429I11Rik			Sst
Gabbr2			Sox18
Oxtr			Syt2
Trnp1			T
Aspg			Tcf15
Frmpd1			Hnf1b
Htra4			Tlx2
Hcn4			Trh
Kcnh4			Utf1
Nipal1			Slc32a1
Dgki			Wnt10a
Hs3st5			Wnt11
Prdm14			Wnt3
6330403A02Rik			Wnt3a
Mn1			Wnt4
Fbxo43			Wnt6
Fam186b			Wnt7a
Hpse2			Ace
Slc44a5			Acta1
Dscaml1			Adcyap1
Prr19			Adora2a
C2cd4b			Adra2b
Chsy3			Alox12b
Hecw1			Alox15
Prss36			Neurog2
Chd5			Neurog3
Nlrp6			Bub3
Klhl14			Cdh1
Unc13b			Cdk5r2
Galnt16			Chat
Ankrd44			Ckmt1
Cartpt			Clgn
Dgcr14			Igf2bp1
Dytn			Cyp1a2
Fam43b			Cyp27b1
Tmprss9			Slc6a3
Dnmt3l			Dlx5
Zfp664			Dlx6
2300005B03Rik			Doc2a
Ankrd63			Drd1a
Efr3b			Emx1
Pla2g2a			Erbb3
Spint2			Fgf4
Tc2n			Galr2
Ptpru			Gata6
Lhx6			Gfi1
Pdgfra			Gpr83
Ptchd2			Gjd2
Cacna1d			Gnal
Gria2			Gpr37
Nr3c2			Grb7
1810019J16Rik			Grin2c
Scn3b			Gsc
Pth1r			Gstt2
Mcc			H2-Ob
Zfp467			H2-Q10
Nt5c1a			Hand2
Syndig1			Hes5
Slc2a7			Foxd3
Mpzl3			Foxf1
Dennd2d			Hmx1
Myt1l			Foxa2
Kif26a			Hoxa11
Tead3			Hoxa5
Zfp541			Hoxa6
Grrp1			Hoxa7
Duox1			Hoxa9
Obp2b			Hoxb4
Fam159a			Hoxb7
Rnf39			Hoxb8
Npw			Hoxc10
Krtap17-1			Hoxc12
Pklr			Hoxc6
Otof			Hoxc8
Fam169a			Hoxd1
Tmem221			Hoxd3
Adat3			Ihh
Prrt4			Irx1
Foxi3			Jag2
Mrap2			Kcna7
Gsg1l			Kcnk3
Clec2l			Lbx1
Susd5			Lcn4
Gpr25			Lhx4
Iqcf6			Lmx1b
Gm3238			Lrrn2
Prlh			Matk
Phldb3			Grap2
Kif19a			Msx3
Zfp938			Myod1
Skor2			Neurod1
Sv2b			Neurod2
Cbfa2t3			Neurog1
Acp1			Nefh
Kif1a			Nkx2-6
Gprc5c			Nkx3-1
Ank1			Nos2
Syn2			Pnoc
Nav2			Otp
Acvr1c			Pax2
Dclk1			Pax7
Lrrc10b			Pitx1
Cym			Pou2f3
Grik2			Pou3f1
Stau2			Pou4f1
Igf1			Ptger3
Ngef			Ptprn2
Chrm1			Sim1
Arhgef16			Sim2
Cacna1g			Six6
Bub1			Slc4a1
Glb1l3			Sox10
Plch2			Sox13
Tshr			Sox14
Ebf3			Srms
Ppara			Tal1
Tec			Tcf21
Col2a1			Cd40
Arhgef7			Vtn
Adamtsl5			Wnt9b
Fam189a2			Slc30a3
4930506M07Rik			C1ql1
Slc16a10			Insrr
Grm1			Lamc3
Ksr2			Vax2
Stxbp5l			Avpr1b
Mfsd4			Esrrb
Gm101			Slc27a2
Galnt9			Dpysl4
Bdh1			Gdf7
Kit			Hoxd10
Igf2			Hoxd9
Corin			Insl3
Lepr			Matn4
Tfap2a			Mmp9
Hoxa10			Rtn2
Prdm12			Shox2
Cecr2			Irf4
Hpca			Sptb
Sema6b			Uncx
Gucy2d			Mmel1
Gpr160			Barx2
Megf11			Rasal1
Tdrd5			Rax
Klf14			Chrna4
Ly6h			Gbx1
Cpne6			Slit1
Crmp1			Dmrt1
Cyp1a1			Comp
Nrl			Gpc1
Tph1			Nell2
C2cd4d			Clec4f
Fer1l4			Batf
Bean1			Ybx2
Golga7b			Spint1
Lmo2			Gja3
Hmha1			Ntsr1
Kctd1			Sfrp5
Pogk			Syt6
Fam46c			Syt7
Frrs1l			Ptf1a
BC024139			Srcin1
Tmem255b			Cacng4
Vwa5b2			Nphs1
Ube2ql1			Trpc3
Crxos1			Ramp3
A330050F15Rik			Espn
1500009L16Rik			Pkp1
Kcnt1			Tlx3
Igsf9			Ovol1
Mak			Mast1
Elf5			Mos
Itgb5			Nrxn2
Pianp			Insm2
Dlgap2			Slc12a5
Slc6a5			Tbx20
Slc11a2			Egr4
Nkx2-1			Jph3
Smoc1			Fam3b
Rdh7			Wnt1
Bcl11a			Ucn
Grid2ip			Stk32c
Casz1			Ecel1
Dusp15			Rhbg
Gjc1			Tdh
Rfx6			Smpd3
Sidt1			Wrap73
Mcf2l			Cryba2
Rbp4			Chrnd
Esrrb			Tub
Grip2			Tlx1
Pax3			Hapln2
Cacna1c			Tnr
4632428N05Rik			Irx6
Tmem8c			Rtn4r
Atp6v1c2			Dpysl5
Cntn1			Sigirr
Aqp12			Igf2bp3
Ppp1r16b			Paqr4
Tfap2c			Bves
Efcc1			Popdc3
Fam150b			Sost
Nr5a2			Fam213b
Ikbkb			Kcng4
Hopx			Rnf220
Pax4			Duoxa2
Plekhg1			Ubl4b
Cldn10			Lhfpl5
Neu2			Sympk
Cabp2			Sectm1b
Grm2			Ovol2
Rnf152			Otop3
Megf8			Isl2
Gfi1b			Tex19.2
Scrt2			2015-09-12
Grhl1			Tmem163
Vldlr			Spata31d1a
Islr2			Kremen2
Cdkn1c			Fezf1
Palm			Psd2
Galnt6			Kbtbd13
Ptprr			Rasgef1c
Ptk2b			4833403I15Rik
1700012B07Rik			Rasd2
Lck			Sv2c
Stra6			Pcdh1
Fam174b			Wnk2
Phyhipl			Gsc2
Ttbk1			0610040J01Rik
Pom121l2			Lrg1
Gm3233			Sfi1
Hif3a			Nptxr
Aim1l			Fcrls
Megf6			Syt13
Lrrc38			Cck
Eml2			Tnxb
Hcrtr1			Sp6
Tchh			Ren1
C2cd4a			Actl6b
Pcsk5			Ferd3l
1810041L15Rik			Fkbp6
Begain			Lmx1a
Sfta2			Allc
Fgfr3			Srd5a2
Susd1			S1pr5
Clrn2			Cadm3
Gm11744			Pth2
Ralyl			Prss28
Atp2a3			Osr2
Ptx4			Vsx1
Rhpn1			Calcb
Neurl1a			Asb10
2010001E11Rik			Strc
Rtdr1			Emid1
Pou2f2			Bhlhe23
Ptpn5			Slc34a3
Prom1			Sp7
Prph			Scrt1
Stx11			Gsx2
Plxdc1			Chrdl2
Nhsl2			Lypd3
Ascl4			Hrh3
Satb1			Rab15
Chn2			Atp6v1b1
Nkd1			Trpm8
Fbxo27			Tymp
Pde9a			Pou4f2
Camsap3			Pou4f3
Rab37			Cabp7
Skor1			Nr5a1
Tescl			Onecut3
Mb			Wt1
Pik3cd			Ppp1r1b
Homer2			Slc7a4
Nfatc1			Sez6l2
Myh6			Rtbdn
Lsr			Tmem45b
Barhl1			Lgi2
Sptssb			Lypd1
Nt5c2			Chrna3
Gm17455			Mchr1
Ptpro			B3gnt7
Dpys			Scgn
Ablim3			Tmem51
Klhl29			Pyy
Syn3			BC021891
Ildr2			Camkv
Pdzk1ip1			Alox12e
Pdzrn4			Dmrt2
Cdpf1			Lin28a
9530053A07Rik			Kcnc4
Trank1			Slc51a
Mpp6			Hmx2
Rarres1			Mfsd6l
Robo3			Arhgap9
Adamts20			Ina
Eomes			Lrrc26
Coro2a			Dlgap4
P2rx2			Tspan33
Cldn14			Slc29a4
Rgs9			Olfr1410
Lingo2			Olfr1414
Gcnt4			Chrnb4
Slc4a5			Spns2
Krt81			Fev
Mgll			Cpne5
Ccdc33			Clstn3
Fgf8			Kcng3
Ptp4a3			Zbtb8b
Rai14			Dennd1c
Spock1			Pcsk9
4930407I10Rik			Vgll2
Zpbp2			Cpne7
Eif4enif1			Adap2
Ccdc85a			Slc24a4
Spata31d1b			Zfp536
Asxl3			Clic6
Wipf3			Hjurp
Gareml			She
Slc8a3			Tmem63c
D6Ertd527e			Shisa7
Zfp821			Lrp11
1110032F04Rik			Syt16
Fam83h			Vwa2
Ephb1			Slc7a14
Scara5			Frem2
Ncmap			Kirrel2
Sarm1			Mgat5b
Kcns3			Ppp2r2c
C2cd4c			Cds1
Tmem229b			Grm6
Rnf144b			Bai1
Pde8b			Grp
Asb8			BC089491
Trim36			Chst8
BC068281			Sowahb
BC005764			Sall4
Pde6c			Papl
Degs2			E130012A19Rik
Mal			Fam163b
Obscn			Etnk2
Hck			Arhgap25
Lrtm2			Pnma2
Cacna2d2			Gpc5
Camk2b			Fam78a
Shisa9			Elfn1
Map3k9			Snhg11
Rasgrp4			Hoxc5
Adora3			Ush1g
Mroh2a			Fstl4
Ubr2			Sp8
Spint3			Gchfr
Mroh4			Lrrn4
Plekhd1			Ghsr
Arpp21			Tnfsf15
Slc45a3			Duox2
Grin1			Ppm1n
Gpr68			Rtn4rl1
Ablim2			Lsm14b
Sertad4			Ppp1r3b
Chchd7			Lhfpl4
Ccr6			Elmod1
Tmem132b			Esyt3
Kcng2			Zfp385c
Adamtsl3			Fam163a
Bend7			Mcf2l
Dctn2			Bsx
Dlk1			Ubxn10
Dcun1d4			Slc6a1
Kcne3			Tmem30b
Kcnip1			Rxfp3
Sstr5			Tmem229b
Ddx43			Fibcd1
BC048679			Kcns2
Cldn7			Emilin3
Dlc1			Slc17a7
Ndrg4			Asic4
Pag1			Rims4
Phactr2			4930451I11Rik
Ccdc42b			Elfn2
Gm5294			Plk5
Chrna7			Nxph4
Ada			Foxe1
Adcy7			Tmem145
Adra2a			Esrp1
Adra2c			Onecut2
Adrb1			Mafa
Acan			Fermt1
Agrp			Plekhg6
Akp3			Tfap2e
Alk			Gpr6
Alox12			Kcnk12
Alx3			Col8a2
Alx4			Slc6a7
Ambp			Myo5b
Apba2			Prlhr
Aplp1			Mrgprg
Arntl			Churc1
Astn1			H2-Ab1
Atp7b			C1ql2
Nkx3-2			Mir10b
Barx1			Mir203
Hrk			Mir341
Bik			Mir10a
Prdm1			Mir124a-1
Blk			Mir7b
Bmp4			Mir375
Bmp6			Mir196b
Bmp7			Mir370
Bmp8a			Mir483
Bnc1			Mir615
Bsn			Mir1188
C1qa			Mir1199
C1qc
Ciita
Car4
Cav3
Cbx2
Cckbr
Cd3e
Cdh15
Cdx2
Cebpa
Cfc1
Chga
Chi3l1
Chrm4
Vsx2
Cidea
Ccr7
Ccr8
Cnga1
Coch
Col13a1
Col17a1
Col19a1
Col9a2
Cplx1
Crhr1
Dmbt1
Csf2rb2
Cstb
Cux2
Cyb561
Cyp17a1
Cyp26a1
Twist2
Dio1
Dlx4
Dnmt3a
Doc2b
Drd4
Arid3a
Dsg2
Efna2
Egfr
Eln
Epha8
Epo
Etv2
Mecom
Evx1
Evx2
Fgf10
Fgf15
Fgf17
Fgf2
Fgf3
Foxd4
Foxb2
Fli1
Fst
Dtx1
G6pc
Gabrd
Gad1
B4galnt1
B4galnt2
Gata2
Gata4
Gata5
Gcgr
Gcnt2
Arhgdig
Ggt1
Gja8
Gjb2
Gpr27
Grid1
Grin2b
Grm8
Gsx1
Gstt1
Guca1a
Gucy2e
H2-Bl
H2-T3
Hand1
Hcn2
Hcn3
Hes2
Hes3
Foxq1
Foxd1
Hmgcs2
Hmx3
Foxa3
Onecut1
Hoxa13
Hoxb1
Hoxb13
Hoxb5
Hoxb6
Hoxb9
Hoxc9
Hoxd11
Hoxd12
Hoxd13
Hoxd8
Hpd
Htr1d
Htr4
Htr5a
Htr7
Icam5
Irf8
Cd79b
Il10ra
Gimap1
Inhbe
Irx3
Kcna2
Kcna3
Kcnb1
Kcnc3
Kcnj4
Kcnk1
Kcnq1
Napsa
Krt1
Lama1
Lhx1
Lhx5
Lor
Ltb
Ltk
Blnk
Epcam
Smad6
Man2b2
Ascl1
Ascl2
Mc2r
Map3k5
Mesp1
Mesp2
Sypl2
Msi1
Map7
Mybpc3
Ncf4
Nedd1
Nipsnap1
Nkx2-3
Nkx2-5
Nkx2-9
Nog
Npas1
Npdc1
Npr1
Ctnnd2
Nptx1
Npy2r
Nrtn
Ntrk3
Ntsr2
Nxph1
Ocln
Sebox
Pah
Pax1
Pax5
Pcp4
Pcsk2
Cdk18
Pde8a
Padi2
Enpp1
Pdx1
Pepd
Pgr
Pitx3
Prkch
Plg
Phox2a
Phox2b
Ppy
Npy4r
Prg2
Prkg2
Ptgdr
Ptgis
Ptgs1
Pthlh
Ptprn
Rac2
Raet1d
Aldh1a2
Rasa3
Rasgrf2
Rbpjl
Resp18
Rgs4
Rgs5
Rxrg
S100a9
S100b
Prrx2
Nkx1-2
Sfrp2
Shh
St8sia2
Slc1a1
Slc1a6
Slc4a3
Slc6a2
Sst
Sstr1
Sox1
Sox18
Syt1
Syt2
T
Tac1
Tac2
Tacr1
Tbca
Tbx2
Hnf1a
Tcf15
Hnf1b
Tectb
Th
Tll1
Tlx2
Tnfrsf11a
Tnfrsf8
Tpd52l1
Trh
Phlda2
Usf1
Utf1
Vdr
Slc32a1
Vipr2
Vpreb3
Wnt10a
Wnt11
Wnt2b
Wnt3
Wnt3a
Wnt4
Wnt5b
Wnt6
Wnt7a
Rnf112
Zic1
Zic4
Aanat
Asic1
Ace
Ache
Chrnb2
Acta1
Actg2
Adcy1
Adcy8
Adcyap1
Adora2a
Adra2b
Aicda
Aire
Alox12b
Alox15
Alox8
Alox5
Arg2
Neurog2
Neurog3
Avp
Bub3
C1qb
Cacna1e
Cacna2d3
Camk2a
Camk4
Car11
Cd14
Cd24a
Entpd2
Cd3g
Cd7
Cd83
Cdh1
Cdh11
Cdk5r2
Cdk6
Cdx1
Celsr1
Chat
Ckmt1
Coro1a
Cldn3
Clgn
Cmas
Cnn1
Col11a2
Col15a1
Colq
Igf2bp1
Crhr2
Cux1
Cyp1a2
Cyp1b1
Cyp24a1
Cyp27b1
Cyp46a1
Cyp8b1
Dao
Dapk2
Slc6a3
Ddt
Dgcr6
Dlx3
Dlx5
Dlx6
Dnah11
Doc2a
Drd1a
Drd2
Ebf2
Edar
S1pr4
Efna3
Egf
Egr2
Eif4ebp2
Emx1
En1
En2
Epas1
Epor
Erbb3
Eya4
Faah
Fabp3
Fcgr1
Lgr5
Fgf11
Fgf4
Fgf5
Fhl2
Foxf2
Flt3
Fut4
Galr2
Gata6
Gbx2
Gfi1
Gpr83
Gja10
Gjd2
Gli1
Gna15
Gnal
Gng7
Gpr37
Gpr50
Gpx5
Grb10
Grin2c
Gstt2
H2-DMa
H2-DMb1
H2-Q1
H2-Q10
H2-Q2
Hal
Hand2
Hba-x
Hes5
Foxd3
Foxf1
Hk1
Hmx1
Foxa2
Hoxa11
Hoxa3
Hoxa5
Hoxa6
Hoxa7
Hoxa9
Hoxb4
Hoxb7
Hoxb8
Hoxc10
Hoxc12
Hoxc13
Hoxc6
Hoxc8
Hoxd1
Hoxd3
Htr1b
Slc6a4
Elavl3
Icam1
Ifna1
Igf1r
Ihh
Il1r2
Il5
Inhbc
Irs4
Irx1
Jag2
Kcna1
Kcna7
Kcnab1
Kcnh3
Kcnj11
Kcnj5
Kcnk3
Kcnma1
Kdr
Kif12
Mafb
Krt27
Krtap12-1
Lama3
Lbx1
Lbx2
Lcn3
Lcn4
Lef1
Lhx4
Lhx8
Lipg
Lmx1b
Lox
Lrrn2
Lta
Ly6d
Matk
Matn1
Matn3
Mgat3
Mmp24
Grap2
Msx3
Myb
Myl3
Myl2
Myod1
Neurod1
Neurod2
Neurog1
Nfe2l3
Nefh
Nefl
Nhlh1
Nkx2-6
Nkx3-1
Nos2
Pnoc
Nsg1
Osmr
Otp
Oxt
Pax2
Pax7
Pax9
Pcsk6
Pde3b
Pdgfb
Padi1
Pitx1
Prkcg
Pkdrej
Pou2af1
Pou2f3
Pou3f1
Pou4f1
Ppef2
Srgn
St14
Prtn3
Ptger3
Ptpn18
Ptpn3
Ptpre
Ptprn2
Rasgrp2
Rasgrp1
Rbp1
Reln
Rhd
Trim10
Mrpl23
Sbp
Scnn1g
Ccl1
Sema7a
Sim1
Sim2
Six2
Six6
Slc22a3
Slc34a2
Slit3
Sorl1
Sox10
Sox13
Sox14
Sox17
Srms
Stxbp2
Abcc8
Tal1
Tbx1
Tbx4
Tbx5
Tcf21
Tgfb1
Theg
Cd40
Cd70
Trp73
Vip
Vipr1
Vtn
Vwf
Wnt9b
Wnt8b
Mkrn3
Ikzf3
Ikzf4
Slc30a3
C1ql1
Car14
Ggt5
Grem1
Hcst
Insrr
Lamc3
Nr0b2
Tenm4
Pacsin1
Pde10a
Slc26a4
Sgcb
Tll2
Vax2
Best1
Wif1
Avpr1b
Mapk13
Slc27a2
Dpysl4
Cln8
Ern2
Foxl2
Irf5
Cfd
Adra1d
Adra1a
Adrb3
Ahsg
Atp6v0d1
Cd3d
Crabp1
Cryaa
Drd5
Fgf9
Gdf7
Hoxc4
Hoxd10
Hoxd9
Insl3
Kcnh2
Lrpap1
Ltbp2
Madcam1
Matn4
Mmp9
Msx2
Nodal
Oprd1
Prm1
Pvalb
Rtn2
Ccl4
Sema5b
Shox2
St8sia5
Irf4
Sptb
Tnf
Uncx
Nr2e3
Sh3yl1
Mixl1
Plek2
Magel2
Mmel1
Hsd17b6
Barx2
Abcc2
Kl
Pstpip2
Rasal1
Rax
Sfrp1
Ror2
Ermap
Sult4a1
Hdgfrp3
Hey2
Heyl
Adamts8
Snai3
Prss30
Chrna4
Galnt3
Gcat
Gbx1
Nr4a3
Slit1
Foxe3
Ebi3
Tmprss2
Elane
Dkkl1
Icosl
Rgs6
Dkk3
Ppap2c
Hs6st3
Dmrt1
Sntb1
Comp
Gpc3
Coil
Nell2
Clec4f
Itgb3
Pdlim3
Mtx2
Avpr1a
Irf6
Fkbp1b
Atoh7
Wisp2
Ybx2
Ccs
Spint1
Prg3
Slc40a1
Gja3
Mc4r
Trpc4
Slc7a10
Sh3gl3
Sult2b1
Atp4a
Igfbpl1
Sfrp5
St3gal6
Plxnc1
Syt6
Syt7
Syt10
Hs3st3b1
Ptf1a
Crlf1
Srcin1
Irx4
Fbp1
Elovl2
Epb4.1l4b
Prss16
Cacng4
Ramp2
Dll4
Nphs1
Olfr156
Tbx21
Trpc3
Ramp3
Lgals12
Sh3gl2
Cited4
Scamp4
Extl1
Espn
Cbln1
Pkp1
Stmn4
Gnas
Kcnd2
Tle2
Rybp
Rhcg
Slc5a1
Aatf
Gltp
Dmrtb1
Abcb9
Tlx3
Ltbp1
Ovol1
Mnx1
Mast1
Dnajb8
Plag1
Mos
Scube2
Nrxn2
Dkk2
Insm2
Slc12a5
Prss21
Tbx20
As3mt
Angptl4
Egr4
Jph1
Jph3
Nrip3
Fam3b
Slc46a2
Wnt1
Sez6
Sptbn2
Ucn
Stk32c
Ecel1
Ntn4
Tesc
Gsdma
Cryba4
Fmod
Htr6
Pappa
Rhbg
Sorcs1
Ppp1r1a
Srrm3
Pard6b
Fam184b
Slc35b4
Chst11
Trim54
Kcnmb4
Mlxipl
Isl1
Tulp1
Tdh
Treh
Smpd3
Ap3b2
Wrap73
Rnf130
Cryba2
Bhlhe22
Chrnd
Tmem8
Hr
Tub
Tlx1
Mapk8ip2
Fxyd6
Trpv4
Nrgn
Hapln2
Perp
Oxct2a
Smoc2
Mllt1
Foxb1
Slc13a2
Stk32b
Gprc5b
Gng13
Gpr88
Irx6
Thop1
Scube1
Scamp2
Svep1
Myl7
Rtn4r
Lpar3
Dpysl5
Sigirr
Eefsec
Cxcl16
Slc5a4b
Fgf22
Cdh23
Mum1
Npy
Upk3a
Nkx2-4
Ptplb
Lrat
Wnt2
Igf2bp3
Crybb1
Tfcp2l1
Slc38a3
Paqr4
Dsp
Ryr2
Fam120b
Zfp593
Fbln7
Bves
Popdc3
Sost
Col26a1
Car13
Mecr
Acer3
Gkn1
Gkn2
Clps
Mrps22
Susd3
1700020L24Rik
Chmp4c
Pcp4l1
Col27a1
Snx31
Nkapl
Hrasls5
Kcng4
Rnf220
Grtp1
Duoxa2
Bcl2l14
Slc16a9
Rsrc1
Slc25a23
Rassf7
Khdc3
Napa
Pgc
Nrarp
Iqcf4
Daam1
C1qtnf4
Mmd
Abcg8
Slc47a1
Eepd1
Larp6
Bend5
Wfdc2
Dgat2
Pllp
2310002J15Rik
Rgs10
Tmem100
Grhl2
Tmem178
Yif1a
Sympk
Tmbim4
2410066E13Rik
A930018P22Rik
Mto1
Lypd2
Tmem174
Pbld1
Mogat1
Gpihbp1
Ppp1r14a
1110007C09Rik
Svop
Tamm41
Sectm1b
Lyzl4
Zg16
Ovol2
2200002J24Rik
Lyzl6
Nmrk2
Hfe2
Otop3
Hddc2
1810046K07Rik
2010107G23Rik
Cmtm8
Sdr9c7
Isl2
Ica1l
Draxin
Cpm
5730508B09Rik
Rasgef1a
Ppp2r2b
4921507P07Rik
Lrrc63
Ints10
Tex19.2
Zbtb46
Rimklb
Fbxo24
Dmrtc2
Fsip1
Galnt14
Rhpn2
Tmprss6
Amdhd1
Lrrc34
Epn3
Lypd6b
Cldn23
Jsrp1
1600016N20Rik
Slc35f2
Gcnt3
Entpd8
Tmem163
Nkd2
Shmt2
Car10
Zfp518a
Zfp618
Rspo3
Mon1a
Kremen2
Ttc9b
Fezf1
Bmper
Actrt2
Ccsap
Vgll3
Psd
Zdbf2
Irak3
Psd2
Jakmip3
Grip1
Paqr5
Acoxl
Cyp2s1
Dock8
Katnb1
Tbc1d21
Lrrtm1
Sema3d
Efhd1
Mei1
Batf2
Kbtbd13
Elovl7
Rasgef1c
Spdyb
Tdrd9
Tbc1d30
Cldn26
Iqca
Rasd2
Meiob
Sv2c
Spp2
1700001C02Rik
Phpt1
1700001C19Rik
1700012B09Rik
1700018C11Rik
Eppin
Pcdh1
Wnk2
Gsc2
Gstt4
Samd7
Slc35d3
Lamp5
Tmem98
0610040J01Rik
Il31
Abcc3
Ppp1r3g
Dapk1
1700113H08Rik
Pkd1l2
Gsdma2
Ppfia3
2410137M14Rik
Lrg1
Col25a1
Rgs7bp
Kcnk10
Mtus2
Ptprb
Chst15
6030468B19Rik
Adamtsl2
Fam159b
Prr15
Tmem210
Batf3
Galnt15
Rictor
Mctp1
Cygb
Sfi1
Spz1
Smim12
Car15
Fgf20
Gpx2
Kank3
Cpn1
Ropn1
C1qtnf3
Sorcs2
Cck
Krt8
Dscam
Tnxb
Tfap4
Sp6
Ren1
Tgfa
Gimap3
Pik3ap1
Fstl3
Cnnm1
Bicc1
Actl6b
Tnk1
Abcg5
Krt7
Lcn8
Ngfr
Actn2
Slco2a1
Zfp423
Arvcf
Ferd3l
Cecr6
Fkbp6
Sncb
Lmx1a
Fxyd2
Spock2
Olig3
Mlph
Car7
Aldh1a3
Tcf23
Il24
Gprc5d
Csmd1
Srd5a2
S1pr5
Cadm3
Kiss1r
Pth2
Prss28
Prss29
Osr2
Slc13a3
Vsx1
Tsga13
Calcb
Pip4k2c
Fezf2
Adcy4
Rdh1
Celsr3
Asb10
Helb
Muc4
Bsnd
Strc
Kcnn2
Kcnn3
Bhlhe23
Slc17a6
Slc34a3
Colec12
Sp7
Nxph3
Scrt1
Slc5a4a
Scn4a
Gsx2
Mapre3
Edaradd
Lad1
Arhgef5
Qprt
Fbxl15
Chrdl2
Itga9
Prss22
Clmp
Lypd3
Gpn1
Hrh3
N4bp2l1
Sdsl
Rpp25
Gstt3
Enpp3
Hoxb2
Rab15
Atp6v1b1
Acot3
Trpm8
Trpm2
Tymp
Syt17
Dgkg
Atp12a
Btnl10
Rspo1
Cys1
Pou4f2
Pou4f3
Cabp7
Nr5a1
Coro6
Slc6a20a
Gbgt1
Onecut3
Rhbdl3
Pth2r
Reep6
Wnt9a
Acer2
Slc6a13
Sec14l2
Myrip
Crygb
Wt1
Susd4
Klhdc8a
Slc24a1
Ccdc92
AI317395
Spata20
Ppp1r1b
Nrbp2
Lims2
BC021614
Galnt11
Sez6l2
Rtbdn
Tmem45b
Prokr2
Lgi2
Nkx6-1
Lypd1
Crtac1
Chrna3
Mchr1
Mgl2
Frmd4b
Lrrc3
Emilin2
Diras1
Wbscr17
B3gnt7
Creb3l3
Sectm1a
Duoxa1
Scgn
Tmem51
Ube2d1
Slc5a8
BC089597
Pyy
Llgl2
Uts2r
Acot5
Mfsd7c
AI661453
Rhov
Ccm2l
Gnl2
Parm1
Fbxo21
Sds
Eva1a
Ccdc136
Spon1
BC021891
Etfa
Camkv
Ankrd27
Alox12e
Tox
Gdf10
Nags
Dmrt2
Lin28a
St8sia6
Rgs9bp
Nod2
Kcnc4
Slc51a
Phyhip
Hmx2
Mfsd6l
Col6a2
Arhgap9
Nrros
Zdhhc14
Ina
Lrrc26
Itpka
Dlgap4
Tspan33
Klc3
Mybpc2
Cplx3
Acaa1b
Slc29a4
Olfr1412
Olfr521
Olfr1411
Olfr1410
Olfr1367
Olfr371
Olfr763
Olfr1413
Olfr1416
Olfr1414
Olfr520
Abca5
Glis1
Rdh19
Foxn4
Slc1a3
Chrnb4
Slc8a2
Gipc3
Hpse
Kcnq3
Spns2
Phospho1
Padi6
Cpz
Fev
Cadm4
Otos
Unc5a
Rdh9
Slc36a1
Cpne5
Slc36a2
Col23a1
Zbtb24
Dock3
Clstn3
Kcng3
Fam149a
Zbtb8b
Pcsk9
Nars2
Atoh8
Fam20a
Vgll2
Scarf2
Creg2
Cpne9
Cpne7
Cd300a
Pgbd5
Cd300e
Adamts16
B3gat2
Adap2
Nfkbid
Slc24a4
Slc36a3
Slc36a4
Zfp536
Aim1
Ndnf
9030612E09Rik
Slc24a2
Tbc1d16
Bzrap1
Clic6
Frmd4a
Hjurp
Sh3bgrl2
Slc18a2
She
Alx1
Hlf
Rhbdf2
Tmem63c
Wdr41
Scara3
Mpped1
Clic5
Frmd5
N28178
Efcab14
Serinc2
Otop1
Sel1l3
Adap1
Fgd5
Shisa7
Gramd1b
Zc3h12d
Il20ra
Sh3rf3
Ttll6
Syt16
Kcnh5
Rspo2
Pigz
Dact2
Peli3
Slc16a12
Vwa2
Ankmy1
Pak7
Slc7a14
Frem2
Palm2
Kank4
Podn
Kirrel2
[truncated: 308 more rows]

## Sheet: ChiPseq-results_2
Supplementary Data 1:
Genes that acquired de novo H3K27me3 consistently across all PT				Genes that retained H3K27me3 consistently across all AstroEGFR* and PT				Genes that lose H3K27me3 consistently across all PT
Olfr279				BC021785				Fcrls
Limch1				Prrxl1				Syt13
Nat8l				Panx2
Rab44				Kcnq2
Gpr158				Fbll1
Zdhhc23				Sgpp2
Rtn1				BC048562
Daam2				Dbx1
Adora1				Sp9
Whrn				Pde2a
Nrsn2				Xkr7
Gjb6				Olfr222
Cxcl12				Odf3b
Osm				Scn4b
Gpr113				Tmem151b
Zfyve28				Lingo3
Izumo1				E130309D14Rik
C1ql4				Rap1gap2
Gm2696				Hoxc11
Krtap10-10				Rbfox3
Rfx4				Tfap2b
Ntrk2				Dmbx1
Stx3				Kcp
Gpr17				Kcnk15
Sox6				Ntrk1
Ikzf1				Skap1
Itgad				Rprml
Nova2				Agap2
Kcnh8				Zbtb16
Lin7a				Syndig1l
D10Bwg1379e				Gm757
Mcu				Myrf
Stox1				Rnf207
Grin3a				Kcnk6
Lgr6				Vrtn
Tnfaip8l3				Shank1
Clpsl2				Gm5878
Cacnb4				Ripply2
Gm11992				Mcidas
Gabrb3				Trim63
Pkib				Prkcz
Kcnj10				Ccdc108
Krt40				Asphd1
Map2				Lhx3
Sstr2				Slc30a2
Htra3				Pitx2
Mef2b				Trim71
Gimap8				Prss57
Rab11fip1				Calcr
Pde11a				Pcdh8
Cytl1				Cacna1i
Nccrp1				Hoxb3
Kcnh4				Ret
Mn1				Zdhhc22
Fam186b				Gpat2
Chsy3				Fam89a
Hecw1				Oxtr
Chd5				Aspg
Klhl14				Hcn4
Unc13b				6330403A02Rik
Dytn				Dscaml1
Tmprss9				Prr19
Pdgfra				Nlrp6
Nr3c2				Cartpt
Zfp467				Fam43b
Syndig1				2300005B03Rik
Mpzl3				Ankrd63
Krtap17-1				Efr3b
Iqcf6				Ptpru
Acp1				Lhx6
Grik2				Kif26a
Stau2				Grrp1
Chrm1				Fam159a
Tec				Npw
4930506M07Rik				Pklr
Gm101				Otof
Bdh1				Prrt4
Kit				Mrap2
Hmha1				Skor2
Fam46c				Cbfa2t3
BC024139				Ank1
Crxos1				Nav2
Itgb5				Arhgef16
Rfx6				Ebf3
4632428N05Rik				Ppara
Cntn1				Col2a1
Aqp12				Arhgef7
Ppp1r16b				Grm1
Ikbkb				Galnt9
Plekhg1				Igf2
Neu2				Corin
Rnf152				Tfap2a
Vldlr				Hoxa10
Palm				Prdm12
1700012B07Rik				Trp73
Gm3233				Cecr2
Pcsk5				Megf11
Fgfr3				Klf14
Ralyl				Ly6h
Rtdr1				Cpne6
Plxdc1				Nrl
Tescl				C2cd4d
Mb				Golga7b
Lsr				Lmo2
Gm17455				Frrs1l
Ildr2				Tmem255b
Pdzrn4				Vwa5b2
9530053A07Rik				Ube2ql1
Adamts20				Kcnt1
Cldn14				Pianp
Lingo2				Dlgap2
Gcnt4				Slc6a5
Krt81				Nkx2-1
Ccdc33				Smoc1
Rai14				Rdh7
Spock1				Casz1
Ccdc85a				Dusp15
Asxl3				Grip2
Gareml				Pax3
Ephb1				Tmem8c
Scara5				Atp6v1c2
Ncmap				Fam150b
Rnf144b				Pax4
Chchd7				Grm2
Bend7				Gfi1b
Dcun1d4				Islr2
Ndrg4				Cdkn1c
Ccdc42b				Galnt6
Chrna7				Hif3a
Ada				Begain
Adrb1				Atp2a3
Apba2				Pou2f2
Arntl				Prph
Astn1				Skor1
Nkx3-2				Homer2
Prdm1				Myh6
Blk				Barhl1
Bmp4				Nt5c2
Bmp7				Trank1
C1qa				Coro2a
Cdh15				P2rx2
Col19a1				Slc4a5
Col9a2				Fgf8
Cstb				Eif4enif1
Mecom				Spata31d1b
Fgf10				Slc8a3
Fgf2				Sarm1
Fst				Degs2
B4galnt1				Obscn
Gcnt2				Camk2b
Gpr27				Shisa9
Hand1				Rasgrp4
Hmgcs2				Mroh2a
Htr5a				Plekhd1
Icam5				Grin1
Gimap1				Gpr68
Irx3				Ccr6
Lama1				Tmem132b
Epcam				Kcng2
Smad6				Sstr5
Ascl1				Ddx43
Mc2r				Cldn7
Mesp2				Adra2a
Msi1				Adra2c
Nedd1				Acan
Nipsnap1				Akp3
Npy2r				Alk
Ocln				Alx3
Pcp4				Alx4
Pcsk2				Barx1
Pde8a				Hrk
Pepd				Bnc1
Phox2a				Car4
Npy4r				Cd3e
Prg2				Cdx2
Ptgdr				Cfc1
Rac2				Chga
S100b				Coch
Shh				Col13a1
Slc1a6				Cplx1
Tac1				Cyp17a1
Tbx2				Cyp26a1
Tectb				Dlx4
Tnfrsf8				Doc2b
Usf1				Dsg2
Wnt2b				Epha8
Zic1				Etv2
Zic4				Evx1
Actg2				Evx2
Alox5				Foxd4
Cacna2d3				Foxb2
Car11				Dtx1
Cd24a				B4galnt2
Entpd2				Gata4
Cd83				Gata5
Cdh11				Gcgr
Cdk6				Gsx1
Crhr2				Guca1a
Cyp46a1				Gucy2e
Dnah11				H2-T3
Eif4ebp2				Hes2
Fut4				Hes3
Gng7				Hmx3
Gpx5				Foxa3
Il1r2				Onecut1
Il5				Hoxb1
Kcnj11				Hoxb13
Krtap12-1				Hoxb5
Lama3				Hoxb6
Lbx2				Hoxb9
Lox				Hoxd11
Ly6d				Hoxd12
Matn1				Hoxd13
Nhlh1				Irf8
Osmr				Kcna3
Pax9				Lhx1
Prkcg				Lhx5
Ppef2				Lor
Ptpre				Ascl2
Rbp1				Mesp1
Ccl1				Nkx2-3
Six2				Nkx2-5
Slc34a2				Nkx2-9
Slit3				Nptx1
Sorl1				Ntsr2
Tgfb1				Nxph1
Mkrn3				Pax1
Ikzf4				Pax5
Car14				Padi2
Grem1				Pgr
Hcst				Pitx3
Tenm4				Prkch
Tll2				Ptprn
Best1				Aldh1a2
Mapk13				Rasgrf2
Cln8				Rbpjl
Adra1a				Nkx1-2
Ahsg				Sfrp2
Atp6v0d1				Slc6a2
Sh3yl1				Sst
Plek2				Sox18
Sfrp1				Syt2
Hdgfrp3				T
Prss30				Tcf15
Galnt3				Hnf1b
Nr4a3				Tlx2
Tmprss2				Trh
Dkk3				Utf1
Gpc3				Slc32a1
Wisp2				Wnt10a
Mc4r				Wnt11
Syt10				Wnt3
Olfr156				Wnt3a
Cited4				Wnt4
Kcnd2				Wnt6
Rybp				Wnt7a
Rhcg				Ace
Dmrtb1				Acta1
Abcb9				Adcyap1
Ltbp1				Adora2a
Plag1				Adra2b
Dkk2				Alox12b
Jph1				Alox15
Ntn4				Neurog2
Tesc				Neurog3
Cryba4				Bub3
Pappa				Cdh1
Sorcs1				Cdk5r2
Ap3b2				Chat
Hr				Ckmt1
Mllt1				Clgn
Slc13a2				Igf2bp1
Svep1				Cyp1a2
Myl7				Cyp27b1
Nkx2-4				Slc6a3
Crybb1				Dlx5
Tfcp2l1				Dlx6
Slc38a3				Doc2a
Acer3				Drd1a
Chmp4c				Emx1
Snx31				Erbb3
Nkapl				Fgf4
Slc25a23				Galr2
Iqcf4				Gata6
Eepd1				Gfi1
Tmem100				Gpr83
Lypd2				Gjd2
Tmem174				Gnal
Gpihbp1				Gpr37
1110007C09Rik				Grin2c
Tamm41				Gstt2
4921507P07Rik				H2-Q10
Fbxo24				Hand2
Dmrtc2				Hes5
Fsip1				Foxd3
Galnt14				Foxf1
Tmprss6				Hmx1
Jsrp1				Foxa2
Slc35f2				Hoxa11
Gcnt3				Hoxa5
Car10				Hoxa6
Zfp618				Hoxa7
Vgll3				Hoxa9
Tbc1d21				Hoxb4
Lrrtm1				Hoxb7
Sema3d				Hoxb8
Elovl7				Hoxc10
Iqca				Hoxc12
Phpt1				Hoxc6
Samd7				Hoxc8
Tmem98				Hoxd1
Dapk1				Hoxd3
Pkd1l2				Ihh
Kcnk10				Irx1
Galnt15				Jag2
Rictor				Kcna7
Smim12				Kcnk3
C1qtnf3				Lbx1
Krt8				Lcn4
Dscam				Lhx4
Tfap4				Lmx1b
Gimap3				Lrrn2
Pik3ap1				Matk
Fstl3				Grap2
Actn2				Msx3
Slco2a1				Myod1
Zfp423				Neurod1
Arvcf				Neurod2
Cecr6				Neurog1
Fxyd2				Nefh
Mlph				Nkx2-6
Il24				Nkx3-1
Gprc5d				Nos2
Kiss1r				Pnoc
Slc13a3				Otp
Tsga13				Pax2
Pip4k2c				Pax7
Rdh1				Pitx1
Colec12				Pou2f3
Nxph3				Pou3f1
Edaradd				Pou4f1
Prss22				Ptger3
N4bp2l1				Ptprn2
Syt17				Sim1
Dgkg				Sim2
Coro6				Six6
Rhbdl3				Sox10
Wnt9a				Sox13
Acer2				Sox14
Sec14l2				Srms
Crygb				Tal1
Galnt11				Tcf21
Emilin2				Cd40
Diras1				Vtn
Wbscr17				Wnt9b
Duoxa1				Slc30a3
Slc5a8				C1ql1
Rhov				Insrr
Parm1				Lamc3
Fbxo21				Vax2
Sds				Avpr1b
Eva1a				Esrrb
Spon1				Slc27a2
Tox				Dpysl4
Gdf10				Gdf7
Nrros				Hoxd10
Mybpc2				Hoxd9
Hpse				Insl3
Padi6				Matn4
Cadm4				Mmp9
Fam149a				Rtn2
Nars2				Shox2
Atoh8				Irf4
Fam20a				Sptb
Cpne9				Uncx
Cd300e				Mmel1
Nfkbid				Barx2
Slc36a3				Rasal1
Slc36a4				Rax
Aim1				Chrna4
Slc24a2				Gbx1
Tbc1d16				Slit1
Frmd4a				Dmrt1
Rhbdf2				Comp
Wdr41				Nell2
Scara3				Clec4f
Clic5				Ybx2
Peli3				Spint1
Pak7				Gja3
Podn				Sfrp5
Arhgap28				Syt6
Rln3				Syt7
Fam155a				Ptf1a
Tdrp				Srcin1
Fam83a				Cacng4
Arhgap26				Nphs1
Hspa12a				Trpc3
Mmd2				Ramp3
Slc6a15				Espn
Chchd10				Pkp1
Slc25a41				Tlx3
Tmem139				Ovol1
Ccdc40				Mast1
Adamts19				Mos
Intu				Nrxn2
Adamts2				Insm2
Gpr4				Slc12a5
Glp2r				Tbx20
Esrp2				Egr4
Pld5				Jph3
Lrtm1				Fam3b
Itga11				Wnt1
Gabra5				Ucn
Ceacam19				Stk32c
Dab1				Ecel1
Tmem154				Rhbg
Wscd2				Tdh
Tnpo3				Smpd3
Ppfia2				Wrap73
Mogat2				Cryba2
Sun3				Chrnd
Crb3				Tub
Fam135b				Tlx1
R3hdm4				Hapln2
Lcn10				Irx6
Mob3b				Rtn4r
Ano1				Dpysl5
Lrfn5				Sigirr
Egflam				Igf2bp3
E130309F12Rik				Paqr4
Sybu				Bves
Slit2				Popdc3
Mal2				Sost
Syt14				Kcng4
Gpr142				Rnf220
Lypd4				Duoxa2
Raver2				Sympk
Fgf12				Sectm1b
4921517D22Rik				Ovol2
Rgag4				Otop3
Tnrc6c				Isl2
Lrrc4b				Tex19.2
1700016K19Rik				Tmem163
E230008N13Rik				Kremen2
Dbpht2				Fezf1
Abr				Psd2
Prss43				Kbtbd13
Man1c1				Rasgef1c
Npc1l1				Rasd2
Brinp2				Sv2c
Rcan2				Pcdh1
Mir208a				Wnk2
Mir9-3				Gsc2
Mir708				0610040J01Rik
Mir1900				Lrg1
Mir2136				Sfi1
				Cck
				Tnxb
				Sp6
				Ren1
				Actl6b
				Ferd3l
				Fkbp6
				Lmx1a
				Srd5a2
				S1pr5
				Cadm3
				Pth2
				Prss28
				Osr2
				Vsx1
				Calcb
				Asb10
				Strc
				Bhlhe23
				Slc34a3
				Sp7
				Scrt1
				Gsx2
				Chrdl2
				Lypd3
				Hrh3
				Rab15
				Atp6v1b1
				Trpm8
				Tymp
				Pou4f2
				Pou4f3
				Cabp7
				Nr5a1
				Onecut3
				Wt1
				Ppp1r1b
				Sez6l2
				Rtbdn
				Tmem45b
				Lgi2
				Lypd1
				Chrna3
				Mchr1
				B3gnt7
				Scgn
				Tmem51
				Pyy
				BC021891
				Camkv
				Alox12e
				Dmrt2
				Lin28a
				Kcnc4
				Slc51a
				Hmx2
				Mfsd6l
				Arhgap9
				Ina
				Lrrc26
				Dlgap4
				Tspan33
				Slc29a4
				Olfr1410
				Olfr1414
				Chrnb4
				Spns2
				Fev
				Cpne5
				Clstn3
				Kcng3
				Zbtb8b
				Pcsk9
				Vgll2
				Cpne7
				Adap2
				Slc24a4
				Zfp536
				Clic6
				Hjurp
				She
				Tmem63c
				Shisa7
				Syt16
				Vwa2
				Slc7a14
				Frem2
				Kirrel2
				Mgat5b
				Ppp2r2c
				Cds1
				Grm6
				Bai1
				Grp
				BC089491
				Chst8
				Sowahb
				Sall4
				Papl
				E130012A19Rik
				Fam163b
				Etnk2
				Pnma2
				Gpc5
				Fam78a
				Elfn1
				Snhg11
				Hoxc5
				Ush1g
				Fstl4
				Sp8
				Gchfr
				Lrrn4
				Ghsr
				Tnfsf15
				Duox2
				Ppm1n
				Lsm14b
				Ppp1r3b
				Lhfpl4
				Elmod1
				Esyt3
				Zfp385c
				Fam163a
				Mcf2l
				Bsx
				Slc6a1
				Tmem30b
				Rxfp3
				Tmem229b
				Fibcd1
				Kcns2
				Emilin3
				Slc17a7
				Asic4
				Rims4
				4930451I11Rik
				Elfn2
				Plk5
				Nxph4
				Foxe1
				Tmem145
				Esrp1
				Onecut2
				Mafa
				Fermt1
				Plekhg6
				Tfap2e
				Gpr6
				Kcnk12
				Col8a2
				Slc6a7
				Myo5b
				Prlhr
				Mrgprg
				H2-Ab1
				C1ql2
				Mir10b
				Mir203
				Mir341
				Mir10a
				Mir124a-1
				Mir7b
				Mir375
				Mir196b
				Mir370
				Mir615
				Mir1188
				Mir1199

## Sheet: RNAseq-results_1(AstroEGFRvsPT)
Supplementary Data 1:
CuffDiff output AstroEGFR* vs PT
test_id	gene	locus	sample_1	sample_2	status	value_1	value_2	log2.fold_change.	test_stat	p_value	q_value	significant
XLOC_005974	1810010H24Rik	chr11:106886919-106893156	AstroE	PT	OK	1.21991	11.2892	3.2101	2.0238	0.00045	0.0189548	yes
XLOC_039157	1810011O10Rik	chr8:25547465-25549797	AstroE	PT	OK	10.2512	70.708	2.78608	2.75326	5e-05	0.00328259	yes
XLOC_000258	2810459M11Rik	chr1:87942437-87960228	AstroE	PT	OK	2.06341	12.4715	2.59553	2.11769	0.0001	0.00591273	yes
XLOC_002760	4632428N05Rik	chr10:59765470-60159238	AstroE	PT	OK	9.81536	0.491505	-4.31976	-3.11653	0.0007	0.0260299	yes
XLOC_010562	4930486L24Rik	chr13:60943972-60965777	AstroE	PT	OK	0.266224	0	#NAME?	NA	5e-05	0.00328259	yes
XLOC_021160	4930506M07Rik	chr19:59047847-59150591	AstroE	PT	OK	22.2658	3.10351	-2.84286	-2.33296	0.0007	0.0260299	yes
XLOC_000506	4930523C07Rik	chr1:161974492-162008911	AstroE	PT	OK	7.87463	1.07462	-2.87339	-2.25551	0.0008	0.028847	yes
XLOC_031007	6330406I15Rik	chr5:150214380-150234278	AstroE	PT	OK	8.25599	0.21951	-5.23308	-2.96071	0.0015	0.0472041	yes
XLOC_040951	9030425E11Rik	chr9:40493936-40593619	AstroE	PT	OK	9.36089	0.337489	-4.79373	-2.11146	0.0011	0.0371328	yes
XLOC_032876	A430107O13Rik	chr6:21935752-22206437	AstroE	PT	OK	12.8044	1.38179	-3.21203	-2.22403	0.00015	0.00820647	yes
XLOC_015622	A930003A15Rik	chr16:19876660-19884367	AstroE	PT	OK	0	0.930555	Inf	NA	5e-05	0.00328259	yes
XLOC_013432	Aard	chr15:51871652-51877269	AstroE	PT	OK	0.202525	5.67812	4.80924	3.22203	0.00025	0.0120806	yes
XLOC_006883	Abca6,Abca9	chr11:109961407-110113213	AstroE	PT	OK	7.1125	1.38655	-2.35886	-1.96314	0.00125	0.0413891	yes
XLOC_012659	Abcc4	chr14:118881913-119106893	AstroE	PT	OK	2.34652	29.9897	3.67587	2.80425	5e-05	0.00328259	yes
XLOC_036771	Abhd2	chr7:86418046-86513140	AstroE	PT	OK	35.5565	137.504	1.95129	1.93089	0.0007	0.0260299	yes
XLOC_021154	Ablim1	chr19:57107138-57314018	AstroE	PT	OK	24.828	2.32185	-3.41862	-3.409	5e-05	0.00328259	yes
XLOC_041957	Acpp	chr9:104189534-104240288	AstroE	PT	OK	0.0488216	4.03547	6.36907	3.80826	0.00015	0.00820647	yes
XLOC_044107	Acsl4	chrX:138752533-138825078	AstroE	PT	OK	12.0845	37.3023	1.6261	1.89439	0.0009	0.0319089	yes
XLOC_021029	Acta2	chr19:34315580-34329826	AstroE	PT	OK	969.988	5.83919	-7.37605	-5.90088	5e-05	0.00328259	yes
XLOC_008757	Actn1	chr12:81268519-81361697	AstroE	PT	OK	221.981	36.4237	-2.60749	-2.85344	5e-05	0.00328259	yes
XLOC_005332	Adam19	chr11:45869488-45961024	AstroE	PT	OK	8.53976	35.1391	2.04081	1.95801	0.0004	0.0172689	yes
XLOC_003363	Adamts14	chr10:60656921-60736186	AstroE	PT	OK	16.8014	58.8308	1.80799	2.19294	0.00015	0.00820647	yes
XLOC_041556	Adamts15	chr9:30706739-30744712	AstroE	PT	OK	1.35599	0.063324	-4.42045	-2.2279	0.00095	0.0332483	yes
XLOC_005380	Adamts2	chr11:50415469-50621212	AstroE	PT	OK	14.5393	1.76923	-3.03877	-1.70406	0.0016	0.0492919	yes
XLOC_027824	Adamtsl1	chr4:85699522-86075848	AstroE	PT	OK	8.93804	0.236687	-5.2389	-3.55535	5e-05	0.00328259	yes
XLOC_035704	Adamtsl3	chr7:89483841-89763024	AstroE	PT	OK	19.0451	1.98193	-3.26444	-3.13806	5e-05	0.00328259	yes
XLOC_026054	Adamtsl4	chr3:95474381-95492435	AstroE	PT	OK	12.9383	0.848009	-3.93143	-3.1208	5e-05	0.00328259	yes
XLOC_005226	Adcy1	chr11:6963491-7078508	AstroE	PT	OK	0.305873	2.00493	2.71255	2.27378	0.0001	0.00591273	yes
XLOC_038820	Adcy7	chr8:90796233-90854907	AstroE	PT	OK	2.16284	0.186698	-3.53415	-2.22494	0.00025	0.0120806	yes
XLOC_033058	Adcyap1r1	chr6:55401973-55451449	AstroE	PT	OK	0.242853	21.8704	6.49276	4.55728	5e-05	0.00328259	yes
XLOC_035929	Adm	chr7:117771182-117773336	AstroE	PT	OK	7.9211	52.0605	2.71642	2.59079	5e-05	0.00328259	yes
XLOC_001106	Adora1	chr1:136090024-136132008	AstroE	PT	OK	0.872139	7.44055	3.09278	2.44214	5e-05	0.00328259	yes
XLOC_002810	Adora2a	chr10:74779687-74797533	AstroE	PT	OK	0.291262	4.7047	4.01372	2.84155	5e-05	0.00328259	yes
XLOC_020495	Ahnak	chr19:9063773-9151409	AstroE	PT	OK	85.9234	8.34774	-3.7696	-1.29659	0.0001	0.00591273	yes
XLOC_008647	Ahr	chr12:36182650-36219661	AstroE	PT	OK	16.8897	2.0012	-3.07721	-2.85535	5e-05	0.00328259	yes
XLOC_014054	AI848285	chr15:82037381-82043245	AstroE	PT	OK	0.172221	3.01548	4.13005	2.4077	0.0003	0.0140682	yes
XLOC_028544	Akna	chr4:63028144-63071746	AstroE	PT	OK	1.17013	4.63212	1.98501	1.77912	0.0016	0.0492919	yes
XLOC_009841	Akr1c13,Akr1c14,Akr1c6	chr13:4058815-4456776	AstroE	PT	OK	77.6866	8.36554	-3.21514	-3.01006	0.0001	0.00591273	yes
XLOC_020580	Aldh1a1,E030003E18Rik	chr19:20566741-20802046	AstroE	PT	OK	49.4129	8.76578	-2.49493	-2.26747	0.00095	0.0332483	yes
XLOC_003524	Aldh1l2	chr10:82949962-82996885	AstroE	PT	OK	10.705	122.166	3.51249	3.18471	5e-05	0.00328259	yes
XLOC_041273	Amotl2	chr9:102619084-102635749	AstroE	PT	OK	37.0564	7.70292	-2.26625	-2.41494	0.0001	0.00591273	yes
XLOC_035930	Ampd3	chr7:117911661-117956008	AstroE	PT	OK	4.30555	15.994	1.89326	1.95913	0.00035	0.0156792	yes
XLOC_012409	Ang2	chr14:51814999-51818752	AstroE	PT	OK	0.854273	0	#NAME?	NA	5e-05	0.00328259	yes
XLOC_002992	Anks1b	chr10:89336253-90435729	AstroE	PT	OK	0.204227	4.06792	4.31605	2.30398	5e-05	0.00328259	yes
XLOC_015686	Apod	chr16:31296277-31314931	AstroE	PT	OK	8.31961	0.271909	-4.93532	-2.46149	0.001	0.0345535	yes
XLOC_031198	Arap2	chr5:62993684-63157416	AstroE	PT	OK	4.18199	16.14	2.34463	2.05632	5e-05	0.00328259	yes
XLOC_018223	Arhgap28	chr17:68192002-68353448	AstroE	PT	OK	2.33474	0.0472395	-5.62713	-2.80312	0.0005	0.020472	yes
XLOC_011856	Arhgef3	chr14:27928027-28217228	AstroE	PT	OK	0.107578	1.10513	3.36076	1.9688	0.0014	0.0445729	yes
XLOC_033515	Asns	chr6:7625129-7643262	AstroE	PT	OK	49.4575	196.65	1.99137	2.12117	0.0002	0.0103473	yes
XLOC_000501	Astn1	chr1:160292434-160621946	AstroE	PT	OK	0.142344	10.1597	6.15733	2.96894	5e-05	0.00328259	yes
XLOC_001374	Atf3	chr1:192994175-193011189	AstroE	PT	OK	3.12421	31.9937	3.35622	2.84857	5e-05	0.00328259	yes
XLOC_001284	Atp1a2,Atp1a4	chr1:174153638-174228197	AstroE	PT	OK	0.797898	24.6743	4.95066	2.59192	5e-05	0.00328259	yes
XLOC_036428	Atp1a3	chr7:25763182-25790953	AstroE	PT	OK	0.143316	1.79003	3.64271	2.14049	0.00115	0.0386153	yes
XLOC_005601	Atp2a3	chr11:72774670-72806545	AstroE	PT	OK	0.217057	3.04201	3.80888	1.83921	0.00145	0.0459344	yes
XLOC_001099	Atp2b4	chr1:135598957-135697794	AstroE	PT	OK	38.2735	1.3295	-4.84739	-4.11848	5e-05	0.00328259	yes
XLOC_003106	Avil	chr10:126437764-126458050	AstroE	PT	OK	0.293116	17.4654	5.89688	3.62695	5e-05	0.00328259	yes
XLOC_003099	Avpr1a	chr10:121884703-121892659	AstroE	PT	OK	1.81623	0	#NAME?	NA	5e-05	0.00328259	yes
XLOC_015248	B3gnt5	chr16:19760326-19772888	AstroE	PT	OK	2.98099	13.9885	2.23038	2.20254	0.0001	0.00591273	yes
XLOC_013409	Baalc	chr15:38721497-38784454	AstroE	PT	OK	37.9476	1.23459	-4.9419	-3.4861	5e-05	0.00328259	yes
XLOC_028081	Bai2	chr4:129662121-129699877	AstroE	PT	OK	3.59272	25.957	2.85297	2.69792	5e-05	0.00328259	yes
XLOC_000750	Bai3	chr1:25124320-25887032	AstroE	PT	OK	0.202757	1.74089	3.102	1.83646	0.00065	0.0248501	yes
XLOC_008383	BB287469	chr12:89055024-89059124	AstroE	PT	OK	0	1.79549	Inf	NA	5e-05	0.00328259	yes
XLOC_020795	BC021614,Gstp1,Gstp2	chr19:4035380-4059294	AstroE	PT	OK	36.8779	184.461	2.32248	2.34792	0.0016	0.0492919	yes
XLOC_025942	Bcan	chr3:87791407-87804278	AstroE	PT	OK	3.18328	95.2964	4.90384	4.81802	5e-05	0.00328259	yes
XLOC_025894	Bche	chr3:73439725-73512337	AstroE	PT	OK	0.0537383	5.90052	6.77875	3.79344	5e-05	0.00328259	yes
XLOC_006451	Bcl6b	chr11:70037628-70043300	AstroE	PT	OK	0.201306	7.54384	5.22784	3.82572	5e-05	0.00328259	yes
XLOC_044081	Bex2	chrX:132601103-132602775	AstroE	PT	OK	2.20503	17.8398	3.01623	2.45969	0.00095	0.0332483	yes
XLOC_043352	Bgn	chrX:70728973-70741275	AstroE	PT	OK	1469.25	74.8818	-4.29432	-3.82721	5e-05	0.00328259	yes
XLOC_003399	Bicc1	chr10:70385426-70622484	AstroE	PT	OK	32.0264	3.90529	-3.03576	-2.99938	5e-05	0.00328259	yes
XLOC_022450	Bmp2	chr2:133377841-133388621	AstroE	PT	OK	0.0375503	4.24181	6.81971	2.88748	0.00055	0.0217702	yes
XLOC_012368	Bmp4	chr14:46999198-47010274	AstroE	PT	OK	5.51729	0.161374	-5.09548	-2.7208	0.00025	0.0120806	yes
XLOC_006895	Btbd17	chr11:114651982-114657351	AstroE	PT	OK	0.862348	7.83182	3.18301	2.36595	5e-05	0.00328259	yes
XLOC_006055	C1qtnf1	chr11:118289337-118316309	AstroE	PT	OK	48.6924	10.0454	-2.27716	-2.18888	5e-05	0.00328259	yes
XLOC_014006	C1qtnf6	chr15:78353775-78363313	AstroE	PT	OK	12.8127	46.6917	1.86559	2.16623	0.00015	0.00820647	yes
XLOC_033977	C1s,Gm5077	chr6:124462638-124587152	AstroE	PT	OK	24.0896	0.916667	-4.71587	-2.64921	5e-05	0.00328259	yes
XLOC_022841	Cacna1b	chr2:24459330-24618694	AstroE	PT	OK	0.115414	1.1704	3.34211	2.12079	0.00015	0.00820647	yes
XLOC_006871	Cacng4	chr11:107593651-107656937	AstroE	PT	OK	0.158805	9.23791	5.86224	2.12988	0.00035	0.0156792	yes
XLOC_006872	Cacng5	chr11:107735918-107776369	AstroE	PT	OK	0.167017	65.1597	8.60784	6.24939	5e-05	0.00328259	yes
XLOC_041004	Cadm1	chr9:47338337-47661468	AstroE	PT	OK	92.9674	29.3256	-1.66457	-1.78987	0.00125	0.0413891	yes
XLOC_023109	Calcrl	chr2:84170675-84265770	AstroE	PT	OK	2.72687	16.4722	2.59472	2.13595	0.00025	0.0120806	yes
XLOC_006134	Camk2b	chr11:5868161-5965751	AstroE	PT	OK	1.24917	9.10375	2.8655	2.56082	5e-05	0.00328259	yes
XLOC_033122	Capg	chr6:72494406-72512974	AstroE	PT	OK	122.992	29.9783	-2.03657	-2.18541	0.00075	0.0274601	yes
XLOC_044110	Capn6	chrX:140236779-140261955	AstroE	PT	OK	0.118743	4.99459	5.39446	3.237	0.0005	0.020472	yes
XLOC_041139	Car12	chr9:66561286-66614652	AstroE	PT	OK	0.0896747	1.8914	4.39861	2.26306	0.00045	0.0189548	yes
XLOC_025144	Car2	chr3:14886191-14900770	AstroE	PT	OK	50.0264	14.6124	-1.7755	-1.87266	0.0016	0.0492919	yes
XLOC_040745	Casp4	chr9:5308790-5336791	AstroE	PT	OK	1.64031	11.6715	2.83095	1.76385	0.00155	0.0483778	yes
XLOC_001283	Casq1	chr1:174137013-174150640	AstroE	PT	OK	4.40403	0.184359	-4.57824	-1.80596	0.0013	0.0427473	yes
XLOC_032867	Cav1	chr6:17256334-17291328	AstroE	PT	OK	135.7	17.2878	-2.97259	-2.89254	5e-05	0.00328259	yes
XLOC_015381	Ccdc80	chr16:45093479-45133088	AstroE	PT	OK	60.8358	4.81655	-3.65885	-3.61239	5e-05	0.00328259	yes
XLOC_005704	Ccl2	chr11:81849078-81850954	AstroE	PT	OK	2.51981	16.5804	2.71809	2.57776	0.00055	0.0217702	yes
XLOC_020421	Cd248	chr19:5068077-5070639	AstroE	PT	OK	59.2117	6.14123	-3.26928	-3.26165	5e-05	0.00328259	yes
XLOC_022674	Cd40	chr2:164881135-164897154	AstroE	PT	OK	0.135261	6.19313	5.51685	2.76118	0.0001	0.00591273	yes
XLOC_022250	Cd59a	chr2:103935957-103955508	AstroE	PT	OK	8.75929	0.528845	-4.0499	-2.7622	0.0006	0.0232656	yes
XLOC_023561	Cd93	chr2:148262386-148269271	AstroE	PT	OK	0.182011	16.0191	6.45962	4.76886	5e-05	0.00328259	yes
XLOC_039450	Cdh11	chr8:105156002-105309016	AstroE	PT	OK	97.3528	3.18572	-4.93353	-4.21967	5e-05	0.00328259	yes
XLOC_019556	Cdh2	chr18:16726278-16967817	AstroE	PT	OK	296.276	101.089	-1.55131	-1.76063	0.00125	0.0413891	yes
XLOC_023702	Cdh22	chr2:164937000-165060619	AstroE	PT	OK	0.628714	4.60847	2.87381	2.15292	0.00025	0.0120806	yes
XLOC_040866	Cdon	chr9:35228741-35315456	AstroE	PT	OK	5.8455	30.2759	2.37277	2.5265	5e-05	0.00328259	yes
XLOC_006010	Cdr2l	chr11:115243229-115257446	AstroE	PT	OK	14.0365	66.9266	2.2534	2.48043	0.0001	0.00591273	yes
XLOC_022330	Chac1	chr2:119176885-119184804	AstroE	PT	OK	7.34075	42.3225	2.52743	2.23442	0.0001	0.00591273	yes
XLOC_006422	Chd3	chr11:69156609-69182921	AstroE	PT	OK	33.5874	8.47852	-1.98604	-2.16436	0.00025	0.0120806	yes
XLOC_033246	Chl1	chr6:103460679-103683029	AstroE	PT	OK	0.217027	30.1092	7.11619	5.0106	5e-05	0.00328259	yes
XLOC_033047	Chn2	chr6:53989455-54380215	AstroE	PT	OK	0.890559	22.8019	4.6783	3.357	5e-05	0.00328259	yes
XLOC_023078	Chrna1	chr2:73401332-73418492	AstroE	PT	OK	0.0492524	2.73764	5.7966	2.49686	0.0001	0.00591273	yes
XLOC_003357	Chst3	chr10:59644275-59684431	AstroE	PT	OK	4.2937	15.1618	1.82015	1.87277	0.0014	0.0445729	yes
XLOC_019555	Chst9	chr18:15610683-15918652	AstroE	PT	OK	0.966666	0	#NAME?	NA	5e-05	0.00328259	yes
XLOC_039341	Cib3	chr8:74728233-74736736	AstroE	PT	OK	0	0.686906	Inf	NA	5e-05	0.00328259	yes
XLOC_028002	Cldn19	chr4:118928019-118935318	AstroE	PT	OK	1.77657	0.0434651	-5.35309	-2.27903	0.0007	0.0260299	yes
XLOC_017535	Clic5	chr17:44325520-44417151	AstroE	PT	OK	0.146338	10.2512	6.13034	3.1819	5e-05	0.00328259	yes
XLOC_012085	Clu	chr14:66587319-66600388	AstroE	PT	OK	50.0474	13.2167	-1.92093	-1.9789	0.00115	0.0386153	yes
XLOC_002886	Cnn2	chr10:79451331-79458145	AstroE	PT	OK	366.693	33.1886	-3.46581	-3.79731	5e-05	0.00328259	yes
XLOC_028411	Cntfr	chr4:41604528-41644123	AstroE	PT	OK	1.26605	8.86103	2.80714	2.12381	0.0002	0.0103473	yes
XLOC_033002	Cntnap2	chr6:45010059-47252887	AstroE	PT	OK	6.54882	0.0629748	-6.70032	-3.01082	0.00135	0.0437865	yes
XLOC_041868	Col12a1	chr9:79444863-79566700	AstroE	PT	OK	45.2044	3.46075	-3.7073	-4.08094	5e-05	0.00328259	yes
XLOC_005799	Col1a1	chr11:94797310-94818522	AstroE	PT	OK	581.039	11.9008	-5.60951	-3.0205	0.00045	0.0189548	yes
XLOC_032844	Col1a2	chr6:4455696-4491543	AstroE	PT	OK	650.047	21.0272	-4.95022	-1.88243	0.0002	0.0103473	yes
XLOC_033516	Col28a1	chr6:7947052-8142673	AstroE	PT	OK	0.267589	19.0382	6.15274	3.59742	5e-05	0.00328259	yes
XLOC_000818	Col5a2	chr1:45431175-45560346	AstroE	PT	OK	363.744	48.2566	-2.91412	-2.15118	5e-05	0.00328259	yes
XLOC_003427	Col6a1	chr10:76171536-76188789	AstroE	PT	OK	124.245	34.3047	-1.85671	-2.00292	0.00055	0.0217702	yes
XLOC_003426	Col6a2	chr10:76058500-76086207	AstroE	PT	OK	45.6688	4.53833	-3.33098	-2.73941	5e-05	0.00328259	yes
XLOC_015792	Col8a1	chr16:57624334-57754853	AstroE	PT	OK	267.401	10.3665	-4.689	-4.71562	5e-05	0.00328259	yes
XLOC_019232	Colec12	chr18:9707564-9878248	AstroE	PT	OK	30.695	0.399604	-6.26329	-3.57718	0.0001	0.00591273	yes
XLOC_037253	Cox8b	chr7:148084840-148086345	AstroE	PT	OK	0	1.65823	Inf	NA	0.00035	0.0156792	yes
XLOC_041045	Crabp1	chr9:54612614-54620924	AstroE	PT	OK	9.83227	134.295	3.77174	2.07021	5e-05	0.00328259	yes
XLOC_026022	Crct1	chr3:92818126-92819608	AstroE	PT	OK	0.524662	0	#NAME?	NA	5e-05	0.00328259	yes
XLOC_017662	Crim1	chr17:78599587-78775932	AstroE	PT	OK	49.8084	12.341	-2.01293	-2.42232	5e-05	0.00328259	yes
XLOC_038984	Crispld2	chr8:122516365-122576714	AstroE	PT	OK	2.93971	21.9728	2.90197	2.65203	5e-05	0.00328259	yes
XLOC_038693	Crlf1	chr8:73017002-73028014	AstroE	PT	OK	38.8047	2.12679	-4.18948	-2.95866	5e-05	0.00328259	yes
XLOC_030458	Crmp1	chr5:37633318-37683372	AstroE	PT	OK	1.37762	11.0947	3.00962	2.41839	5e-05	0.00328259	yes
XLOC_037106	Crym	chr7:127329892-127345529	AstroE	PT	OK	138.331	1.55486	-6.4752	-1.92752	0.00075	0.0274601	yes
XLOC_041357	Cspg5	chr9:110146286-110165080	AstroE	PT	OK	6.02715	115.06	4.25477	4.01631	5e-05	0.00328259	yes
XLOC_020825	Cst6	chr19:5344704-5349574	AstroE	PT	OK	0.359839	2.91574	3.01844	2.18561	0.0001	0.00591273	yes
XLOC_002654	Ctgf	chr10:24315032-24318491	AstroE	PT	OK	211.409	6.71809	-4.97584	-4.54897	5e-05	0.00328259	yes
XLOC_028497	Ctnnal1	chr4:56823806-56878083	AstroE	PT	OK	42.8696	4.23337	-3.34008	-3.45216	5e-05	0.00328259	yes
XLOC_025464	Ctsk	chr3:95303177-95313284	AstroE	PT	OK	22.4428	0.204848	-6.77555	-3.11888	0.00095	0.0332483	yes
XLOC_015439	Cxadr	chr16:78301935-78360030	AstroE	PT	OK	4.0468	29.7284	2.87699	2.57359	5e-05	0.00328259	yes
XLOC_030598	Cxcl1	chr5:91215128-91336053	AstroE	PT	OK	0.36442	103.371	8.14802	4.89861	0.0001	0.00591273	yes
XLOC_033300	Cxcl12	chr6:117118552-117131386	AstroE	PT	OK	31.8286	3.16414	-3.33044	-2.7599	0.00015	0.00820647	yes
XLOC_010535	Cxcl14	chr13:56390005-56397912	AstroE	PT	OK	64.569	16.8118	-1.94137	-1.95307	0.001	0.0345535	yes
XLOC_030593	Cxcl5	chr5:91188324-91190651	AstroE	PT	OK	0	1.03214	Inf	NA	5e-05	0.00328259	yes
XLOC_018257	Cyp1b1	chr17:80106292-80114381	AstroE	PT	OK	49.8162	1.11469	-5.4819	-4.72307	5e-05	0.00328259	yes
XLOC_026268	Cyr61	chr3:145309934-145312949	AstroE	PT	OK	293.377	10.4463	-4.81169	-5.09567	5e-05	0.00328259	yes
XLOC_003231	D10Bwg1379e	chr10:18301524-18559152	AstroE	PT	OK	0.76906	4.31812	2.48924	2.11081	0.00025	0.0120806	yes
XLOC_027815	D4Bwg0951e	chr4:80556437-80601880	AstroE	PT	OK	77.0936	6.25394	-3.62377	-3.43583	5e-05	0.00328259	yes
XLOC_012628	Dach1	chr14:98186065-98569188	AstroE	PT	OK	0.887788	5.30958	2.58031	1.95646	0.0008	0.028847	yes
XLOC_036998	Dchs1	chr7:112901449-112936428	AstroE	PT	OK	2.01792	25.2091	3.64301	3.72562	5e-05	0.00328259	yes
XLOC_003018	Dcn	chr10:96942133-96980796	AstroE	PT	OK	109.021	0.420309	-8.01893	-3.43337	0.0005	0.020472	yes
XLOC_003355	Ddit4	chr10:59412417-59414572	AstroE	PT	OK	24.9079	169.081	2.76304	3.15255	5e-05	0.00328259	yes
XLOC_041419	Deb1	chr9:121619377-121622039	AstroE	PT	OK	24.1223	99.8804	2.04983	2.01601	0.00075	0.0274601	yes
XLOC_036874	Dgat2	chr7:106302166-106331264	AstroE	PT	OK	3.54528	23.8067	2.7474	2.43312	0.0001	0.00591273	yes
XLOC_008819	Dio2	chr12:91962991-91977523	AstroE	PT	OK	13.8419	2.16528	-2.67642	-2.04997	0.00035	0.0156792	yes
XLOC_008508	Dio3	chr12:111517439-111519307	AstroE	PT	OK	0.823824	0	#NAME?	NA	5e-05	0.00328259	yes
XLOC_037069	Dkk3	chr7:119258445-119302627	AstroE	PT	OK	22.5758	0.895615	-4.65576	-2.89352	0.00055	0.0217702	yes
XLOC_035737	Dlg2	chr7:98239295-99597756	AstroE	PT	OK	0.0611895	0.707936	3.53226	2.04771	0.0001	0.00591273	yes
XLOC_030646	Dmp1	chr5:104624266-104643121	AstroE	PT	OK	0.208544	2.09378	3.32768	2.01485	0.001	0.0345535	yes
XLOC_027857	Dmrta1	chr4:89332469-89361457	AstroE	PT	OK	0.262185	2.2993	3.13254	1.95481	0.00115	0.0386153	yes
XLOC_000957	Dner	chr1:84366412-84692796	AstroE	PT	OK	4.22003	16.9183	2.00326	1.78519	0.0014	0.0445729	yes
XLOC_000949	Dock10	chr1:80497646-80755183	AstroE	PT	OK	0.249904	5.35282	4.42085	2.83694	5e-05	0.00328259	yes
XLOC_012558	Dock5	chr14:68369886-68551629	AstroE	PT	OK	12.4103	1.0434	-3.57218	-2.84805	5e-05	0.00328259	yes
XLOC_020592	Dock8	chr19:25073972-25278048	AstroE	PT	OK	2.13315	0.023204	-6.52247	-3.2902	5e-05	0.00328259	yes
XLOC_040993	Dscaml1	chr9:45224708-45561909	AstroE	PT	OK	0	0.546385	Inf	NA	5e-05	0.00328259	yes
XLOC_031464	Dtx1	chr5:121130151-121161702	AstroE	PT	OK	0.227244	2.49494	3.45669	2.01075	0.0008	0.028847	yes
XLOC_017884	Dusp1	chr17:26642535-26645463	AstroE	PT	OK	35.3128	7.68576	-2.19993	-2.21403	0.00025	0.0120806	yes
XLOC_026055	Ecm1,Tars2	chr3:95538069-95559036	AstroE	PT	OK	102.813	19.4648	-2.40108	-2.91962	5e-05	0.00328259	yes
XLOC_010184	Edil3	chr13:88960779-89462830	AstroE	PT	OK	29.9853	4.12787	-2.86079	-2.60738	5e-05	0.00328259	yes
XLOC_022728	Edn3	chr2:174586273-174609543	AstroE	PT	OK	0.274108	0	#NAME?	NA	5e-05	0.00328259	yes
XLOC_012641	Ednrb	chr14:104213831-104243656	AstroE	PT	OK	1.97816	61.6184	4.96113	4.66464	5e-05	0.00328259	yes
XLOC_005284	Efemp1	chr11:28753190-28826749	AstroE	PT	OK	10.5409	0.099332	-6.72953	-3.56208	0.00035	0.0156792	yes
XLOC_000272	Efhd1	chr1:89160889-89207410	AstroE	PT	OK	0.665635	6.47431	3.28192	2.4222	0.0002	0.0103473	yes
XLOC_018206	Efna5	chr17:62952305-63230666	AstroE	PT	OK	10.7946	1.17284	-3.20223	-2.60024	0.00015	0.00820647	yes
XLOC_012452	Efs	chr14:55535379-55545635	AstroE	PT	OK	0.42617	18.2429	5.41976	3.47204	5e-05	0.00328259	yes
XLOC_008673	Egln3	chr12:55279967-55304861	AstroE	PT	OK	4.92404	18.8165	1.93408	1.88522	0.0007	0.0260299	yes
XLOC_028678	Elavl4	chr4:109876341-110024516	AstroE	PT	OK	0.078129	1.67488	4.42206	1.89901	0.00015	0.00820647	yes
XLOC_014010	Elfn2	chr15:78497760-78550445	AstroE	PT	OK	0.127935	6.34204	5.63146	2.84928	5e-05	0.00328259	yes
XLOC_031548	Eln	chr5:135178463-135223314	AstroE	PT	OK	21.742	4.53864	-2.26015	-1.88938	0.00055	0.0217702	yes
XLOC_025628	Elovl6	chr3:129235173-129341411	AstroE	PT	OK	10.5005	34.3181	1.70851	2.04338	0.0003	0.0140682	yes
XLOC_010278	Emb	chr13:118009379-118063222	AstroE	PT	OK	23.0294	2.90358	-2.98757	-2.04505	0.0007	0.0260299	yes
XLOC_033437	Emp1	chr6:135312948-135333191	AstroE	PT	OK	301.328	71.1704	-2.08199	-2.52528	5e-05	0.00328259	yes
XLOC_003259	Enpp1	chr10:24357722-24431953	AstroE	PT	OK	8.50223	0.717115	-3.56756	-2.27125	0.00035	0.0156792	yes
XLOC_013866	Enpp2	chr15:54670402-54751739	AstroE	PT	OK	0.123873	3.54686	4.83961	2.45543	5e-05	0.00328259	yes
XLOC_017633	Epb4.1l3	chr17:69505581-69639332	AstroE	PT	OK	37.966	3.64117	-3.38223	-2.6629	0.0001	0.00591273	yes
XLOC_015827	Epha3	chr16:63543279-63864223	AstroE	PT	OK	8.41485	0.154255	-5.76954	-3.36978	5e-05	0.00328259	yes
XLOC_000939	Epha4	chr1:77363757-77511691	AstroE	PT	OK	13.5996	0.51307	-4.72827	-3.25988	5e-05	0.00328259	yes
XLOC_041945	Ephb1	chr9:101824457-102257023	AstroE	PT	OK	0.0738699	3.763	5.67075	3.17887	0.0004	0.0172689	yes
XLOC_006382	Epn2	chr11:61330450-61393189	AstroE	PT	OK	17.0805	68.6533	2.00698	2.49667	5e-05	0.00328259	yes
XLOC_000671	Esrrg	chr1:189432884-190038763	AstroE	PT	OK	0.28295	2.25548	2.99482	2.20934	0.0004	0.0172689	yes
XLOC_008210	Etv1	chr12:39506039-39598761	AstroE	PT	OK	4.92233	21.7625	2.14443	2.22972	5e-05	0.00328259	yes
XLOC_028878	Extl1	chr4:133912287-133928469	AstroE	PT	OK	0.230045	5.62083	4.6108	2.84613	5e-05	0.00328259	yes
XLOC_017733	Ezr	chr17:6942479-6987129	AstroE	PT	OK	92.9881	27.8098	-1.74145	-1.96685	0.001	0.0345535	yes
XLOC_000572	F11r	chr1:173367691-173394724	AstroE	PT	OK	10.3522	0.139202	-6.21661	-2.52553	0.0007	0.0260299	yes
XLOC_039518	Fa2h	chr8:113869037-113917721	AstroE	PT	OK	0	0.59564	Inf	NA	5e-05	0.00328259	yes
XLOC_014186	Faim2	chr15:99327435-99358448	AstroE	PT	OK	0.0414022	1.13465	4.77639	2.38759	0.00075	0.0274601	yes
XLOC_026164	Fam102b	chr3:108773802-108830525	AstroE	PT	OK	9.78662	36.2689	1.88985	2.26792	5e-05	0.00328259	yes
XLOC_021704	Fam107b	chr2:3630729-3699415	AstroE	PT	OK	42.948	12.5468	-1.77528	-2.08638	0.0006	0.0232656	yes
XLOC_012067	Fam167a	chr14:64055230-64084339	AstroE	PT	OK	9.8286	1.49202	-2.71972	-2.252	0.00065	0.0248501	yes
XLOC_035663	Fam174b	chr7:80885192-80921805	AstroE	PT	OK	1.20404	14.7734	3.61705	3.01835	5e-05	0.00328259	yes
XLOC_035744	Fam181b	chr7:100192992-100300313	AstroE	PT	OK	13.3334	123.429	3.21057	3.6006	5e-05	0.00328259	yes
XLOC_025303	Fam198b	chr3:79687374-79750299	AstroE	PT	OK	11.9996	0.309925	-5.27493	-3.139	5e-05	0.00328259	yes
XLOC_015298	Fam43a	chr16:30599808-30602883	AstroE	PT	OK	29.6303	5.65182	-2.39029	-2.53459	0.00035	0.0156792	yes
XLOC_039592	Fam89a	chr8:127264156-127275709	AstroE	PT	OK	0.242796	5.24685	4.43363	2.71081	0.0005	0.020472	yes
XLOC_028945	Fblim1	chr4:141127645-141161967	AstroE	PT	OK	18.0346	2.58421	-2.80297	-2.33125	0.0008	0.028847	yes
XLOC_008842	Fbln5	chr12:102984774-103057372	AstroE	PT	OK	66.1401	6.13625	-3.43009	-2.73106	5e-05	0.00328259	yes
XLOC_028241	Fbxo2	chr4:147534396-147540528	AstroE	PT	OK	36.9031	4.53711	-3.0239	-2.41684	0.0003	0.0140682	yes
XLOC_036644	Fgf21	chr7:52869259-52870860	AstroE	PT	OK	1.27488	30.788	4.59393	3.15514	0.00045	0.0189548	yes
XLOC_037194	Fgfr2	chr7:137305835-137410504	AstroE	PT	OK	23.9063	5.37385	-2.15337	-2.36684	0.0002	0.0103473	yes
XLOC_025923	Fhdc1	chr3:84245534-84285060	AstroE	PT	OK	4.50418	0.630049	-2.83773	-2.20312	0.0016	0.0492919	yes
XLOC_000810	Fhl2	chr1:43179918-43220806	AstroE	PT	OK	24.7114	0.383956	-6.00809	-3.90419	0.0001	0.00591273	yes
XLOC_011788	Flnb	chr14:8650459-8784344	AstroE	PT	OK	133.168	22.5674	-2.6312	-2.74927	5e-05	0.00328259	yes
XLOC_000899	Fn1	chr1:71631014-71709417	AstroE	PT	OK	358.566	70.6367	-2.34375	-2.13989	0.00045	0.0189548	yes
XLOC_028069	Fndc5	chr4:128814287-128822193	AstroE	PT	OK	0.0950715	1.71935	4.1767	2.44099	0.00055	0.0217702	yes
XLOC_009973	Foxc1	chr13:31830742-31902505	AstroE	PT	OK	23.7107	4.66952	-2.34419	-1.84658	0.0014	0.0445729	yes
XLOC_010220	Foxd1	chr13:99122669-99268597	AstroE	PT	OK	21.2447	4.33661	-2.29246	-2.10503	0.0008	0.028847	yes
XLOC_033884	Foxp1	chr6:98871950-99482533	AstroE	PT	OK	17.5676	3.93262	-2.15936	-2.38869	0.0001	0.00591273	yes
XLOC_044190	Frmpd4	chrX:163909093-165015165	AstroE	PT	OK	0.0877873	1.074	3.61284	2.22005	5e-05	0.00328259	yes
XLOC_010757	Fst	chr13:115242468-115249226	AstroE	PT	OK	8.93028	0.510965	-4.12741	-2.59579	0.0007	0.0260299	yes
XLOC_015356	Fstl1	chr16:37777089-37836611	AstroE	PT	OK	617.383	126.583	-2.28608	-2.11148	5e-05	0.00328259	yes
XLOC_028369	Fut9	chr4:25536479-25727150	AstroE	PT	OK	1.32949	4.73913	1.83375	1.85386	0.001	0.0345535	yes
XLOC_002686	Fyn	chr10:39089604-39285180	AstroE	PT	OK	33.8412	124.512	1.87943	2.33914	5e-05	0.00328259	yes
XLOC_000881	Fzd5	chr1:64773215-64784336	AstroE	PT	OK	20.56	3.21827	-2.67548	-2.78234	5e-05	0.00328259	yes
XLOC_013410	Fzd6	chr15:38837202-38869767	AstroE	PT	OK	31.3122	3.63146	-3.1081	-3.10428	5e-05	0.00328259	yes
XLOC_031556	Fzd9	chr5:135724807-135726917	AstroE	PT	OK	1.94307	34.4565	4.14836	3.79015	5e-05	0.00328259	yes
XLOC_031225	Gabra2	chr5:71352295-71487088	AstroE	PT	OK	0	0.333034	Inf	NA	5e-05	0.00328259	yes
XLOC_033730	Gadd45a	chr6:66985089-67030646	AstroE	PT	OK	49.0265	284.88	2.53872	2.96498	5e-05	0.00328259	yes
XLOC_020423	Gal3st3	chr19:5298330-5308739	AstroE	PT	OK	0.899485	8.3377	3.21248	2.77591	0.00015	0.00820647	yes
XLOC_015738	Gap43	chr16:42248552-42340764	AstroE	PT	OK	8.2504	50.1476	2.60364	2.13967	0.00015	0.00820647	yes
XLOC_005518	Gas7	chr11:67268560-67502726	AstroE	PT	OK	3.39235	26.2015	2.94929	2.94414	5e-05	0.00328259	yes
XLOC_023453	Gatm	chr2:122420208-122437013	AstroE	PT	OK	1.08051	27.9559	4.69337	3.37367	5e-05	0.00328259	yes
XLOC_039311	Gdf15	chr8:73153292-73155534	AstroE	PT	OK	2.19986	36.8345	4.06558	3.56331	5e-05	0.00328259	yes
XLOC_006825	Gfap	chr11:102742533-102762154	AstroE	PT	OK	272.628	57.4132	-2.24748	-2.00505	0.0009	0.0319089	yes
XLOC_012121	Gfra2	chr14:71289911-71379645	AstroE	PT	OK	0.0779462	5.46521	6.13166	3.94091	5e-05	0.00328259	yes
XLOC_022977	Ggta1	chr2:35255692-35319706	AstroE	PT	OK	25.2608	4.30968	-2.55125	-2.39612	0.00035	0.0156792	yes
XLOC_028803	Gjb5	chr4:127032052-127035408	AstroE	PT	OK	0.370189	0	#NAME?	NA	5e-05	0.00328259	yes
XLOC_031595	Gjc3	chr5:138393563-138404761	AstroE	PT	OK	0	15.8283	Inf	NA	5e-05	0.00328259	yes
XLOC_041040	Gldn	chr9:54116386-54189584	AstroE	PT	OK	5.0064	0.260464	-4.26462	-2.83298	5e-05	0.00328259	yes
XLOC_000475	Glt25d2	chr1:154246996-154358099	AstroE	PT	OK	0.156468	4.42727	4.82248	2.86283	5e-05	0.00328259	yes
XLOC_030605	Gm1045	chr5:92416339-92425777	AstroE	PT	OK	12.9783	0.301805	-5.42634	-2.54411	0.0005	0.020472	yes
XLOC_025794	Gm11549	chr3:36413978-36431307	AstroE	PT	OK	0.688765	13.7262	4.31678	2.93909	5e-05	0.00328259	yes
XLOC_027949	Gm12824	chr4:114078866-114287703	AstroE	PT	OK	10.5564	0.353953	-4.89841	-2.31712	0.00045	0.0189548	yes
XLOC_002775	Gm5424	chr10:61533769-61535319	AstroE	PT	OK	57.653	16.9794	-1.76361	-2.14744	0.00135	0.0437865	yes
XLOC_013693	Gpd1	chr15:99548023-99555438	AstroE	PT	OK	0.76347	5.31346	2.79901	2.11343	0.0005	0.020472	yes
XLOC_036550	Gpi1	chr7:34986345-35015324	AstroE	PT	OK	60.643	210.345	1.79435	2.11383	0.00055	0.0217702	yes
XLOC_033717	Gprin3	chr6:59290909-59376449	AstroE	PT	OK	2.95079	0.160966	-4.19627	-1.72435	0.00135	0.0437865	yes
XLOC_038809	Gpt2	chr8:88016112-88051457	AstroE	PT	OK	14.6951	72.6076	2.30479	2.49523	5e-05	0.00328259	yes
XLOC_006160	Grb10	chr11:11830498-11937423	AstroE	PT	OK	23.5277	0.1126	-7.70701	-3.66069	5e-05	0.00328259	yes
XLOC_037288	H19	chr7:149761435-149764051	AstroE	PT	OK	126.952	13.1725	-3.26867	-2.51162	5e-05	0.00328259	yes
XLOC_002635	H60b,Raet1a,Raet1b,Raet1c,Raet1d,Raet1e	chr10:21878302-22175443	AstroE	PT	OK	19.8043	83.1814	2.07045	1.85903	0.0011	0.0371328	yes
XLOC_019618	Hbegf	chr18:36664580-36677634	AstroE	PT	OK	117.233	29.7662	-1.97763	-2.52467	0.00015	0.00820647	yes
XLOC_022971	Hc	chr2:34838716-34922583	AstroE	PT	OK	1.39195	0.0439635	-4.98466	-1.61303	0.00135	0.0437865	yes
XLOC_020638	Hectd2	chr19:36610149-36763969	AstroE	PT	OK	1.49672	12.5309	3.06561	2.58888	5e-05	0.00328259	yes
XLOC_015329	Heg1	chr16:33684503-33771868	AstroE	PT	OK	29.259	8.38671	-1.8027	-1.91951	0.0006	0.0232656	yes
XLOC_043416	Heph	chrX:93650774-93769943	AstroE	PT	OK	0.130013	4.87776	5.22949	2.97273	5e-05	0.00328259	yes
XLOC_031560	Hip1	chr5:135881332-136021103	AstroE	PT	OK	22.7889	76.9895	1.75633	2.17259	0.00025	0.0120806	yes
XLOC_025484	Hist2h2bb	chr3:96073622-96074115	AstroE	PT	OK	397.237	25.8657	-3.94088	-3.68571	0.00035	0.0156792	yes
XLOC_036805	Homer2	chr7:88745267-88851811	AstroE	PT	OK	0.130508	1.22888	3.23513	2.06227	0.001	0.0345535	yes
XLOC_031251	Hopx	chr5:77516010-77544148	AstroE	PT	OK	2.65944	17.573	2.72417	2.06646	0.0008	0.028847	yes
XLOC_033281	Hrh1	chr6:114347718-114433290	AstroE	PT	OK	0.166118	2.07476	3.64266	2.05326	0.0005	0.020472	yes
XLOC_026024	Hrnr	chr3:93110389-93216035	AstroE	PT	OK	1.4222	0	#NAME?	NA	5e-05	0.00328259	yes
XLOC_043813	Hs6st2	chrX:48740234-49034793	AstroE	PT	OK	16.1188	2.39659	-2.74969	-2.17463	0.0011	0.0371328	yes
XLOC_033519	Ica1	chr6:8580526-8728484	AstroE	PT	OK	2.63193	14.2267	2.43441	2.00986	0.0006	0.0232656	yes
XLOC_028135	Id3	chr4:135699723-135701568	AstroE	PT	OK	435.314	101.768	-2.09678	-2.40676	5e-05	0.00328259	yes
XLOC_010034	Id4	chr13:48356393-48361398	AstroE	PT	OK	39.4296	2.13019	-4.21022	-2.68942	5e-05	0.00328259	yes
XLOC_017461	Ier3	chr17:35958657-35959856	AstroE	PT	OK	47.2854	137.816	1.54328	2.15051	0.00085	0.0305342	yes
XLOC_041120	Igdcc4	chr9:64948642-64985848	AstroE	PT	OK	3.20223	18.8735	2.55921	2.77901	5e-05	0.00328259	yes
XLOC_002980	Igf1	chr10:87321723-87399792	AstroE	PT	OK	11.0076	0.270972	-5.34421	-2.66233	5e-05	0.00328259	yes
XLOC_037289	Igf2	chr7:149836672-149856261	AstroE	PT	OK	77.2958	0.350558	-7.78459	-4.35604	5e-05	0.00328259	yes
XLOC_000200	Igfbp2	chr1:72871029-72899064	AstroE	PT	OK	1525.5	342.959	-2.15317	-2.33533	5e-05	0.00328259	yes
XLOC_013727	Igfbp6	chr15:101971580-101979943	AstroE	PT	OK	34.6744	0.826668	-5.39042	-2.47798	5e-05	0.00328259	yes
XLOC_009870	Inhba	chr13:16103260-16123439	AstroE	PT	OK	7.31068	0.368703	-4.30948	-1.67405	0.00075	0.0274601	yes
XLOC_033691	Inmt	chr6:55120617-55125136	AstroE	PT	OK	18.2771	0	#NAME?	NA	5e-05	0.00328259	yes
XLOC_038763	Inpp4b	chr8:83866161-84651849	AstroE	PT	OK	0.0750712	21.7861	8.18093	3.01984	5e-05	0.00328259	yes
XLOC_030376	Insig1	chr5:28397897-28405204	AstroE	PT	OK	63.3345	188.008	1.56973	1.91921	0.0009	0.0319089	yes
XLOC_041762	Islr	chr9:58004070-58007028	AstroE	PT	OK	86.6448	9.05471	-3.25837	-3.21874	5e-05	0.00328259	yes
XLOC_041102	Itga11	chr9:62525528-62633106	AstroE	PT	OK	8.51742	0.0297438	-8.16168	-4.05799	0.00125	0.0413891	yes
XLOC_006656	Itga3	chr11:94905793-94942223	AstroE	PT	OK	44.4013	4.49384	-3.30458	-3.56108	5e-05	0.00328259	yes
XLOC_022094	Itga4	chr2:79095582-79269145	AstroE	PT	OK	0.975609	6.6374	2.76624	2.66612	5e-05	0.00328259	yes
XLOC_022813	Itga8	chr2:12027737-12233942	AstroE	PT	OK	3.40081	14.0106	2.04257	1.88329	0.00095	0.0332483	yes
XLOC_005956	Itgb3	chr11:104468183-104531991	AstroE	PT	OK	2.64159	0.06378	-5.37216	-2.6195	0.00035	0.0156792	yes
XLOC_015331	Itgb5	chr16:33829750-33949424	AstroE	PT	OK	115.387	14.0723	-3.03555	-3.34374	5e-05	0.00328259	yes
XLOC_012215	Itgbl1	chr14:124059196-125076695	AstroE	PT	OK	18.982	0.0604516	-8.29464	-1.33363	0.0005	0.020472	yes
XLOC_012301	Itih3	chr14:31721757-31736875	AstroE	PT	OK	10.5735	1.13103	-3.22475	-2.25859	0.0014	0.0445729	yes
XLOC_012442	Jub	chr14:55185702-55196498	AstroE	PT	OK	21.8247	5.62759	-1.95537	-2.08713	0.0005	0.020472	yes
XLOC_028631	Kank4	chr4:98421451-98484483	AstroE	PT	OK	6.13363	0.598534	-3.35724	-2.51564	0.0004	0.0172689	yes
XLOC_028956	Kazn	chr4:141658291-141795355	AstroE	PT	OK	6.69978	0.736693	-3.18498	-2.41854	0.00035	0.0156792	yes
XLOC_038471	Kbtbd11	chr8:15010643-15033381	AstroE	PT	OK	1.4153	15.1059	3.41593	3.3044	5e-05	0.00328259	yes
XLOC_035604	Kcnc1	chr7:53651837-53694074	AstroE	PT	OK	0.301674	7.38856	4.61423	3.25403	5e-05	0.00328259	yes
XLOC_023476	Kcnip3	chr2:127282231-127347131	AstroE	PT	OK	1.40522	39.0011	4.79464	3.9822	5e-05	0.00328259	yes
XLOC_012276	Kcnma1	chr14:24111025-24824207	AstroE	PT	OK	0.0171711	1.48449	6.43384	2.17292	5e-05	0.00328259	yes
XLOC_025381	Kcnn3	chr3:89324045-89479124	AstroE	PT	OK	3.56813	0.184157	-4.27616	-2.41897	0.0003	0.0140682	yes
XLOC_031428	Kctd10	chr5:114764949-114830514	AstroE	PT	OK	98.2412	31.5029	-1.64084	-1.98954	0.0007	0.0260299	yes
XLOC_000447	Kif21b	chr1:138027950-138075450	AstroE	PT	OK	2.22029	13.3035	2.58298	2.79959	5e-05	0.00328259	yes
XLOC_000627	Kif26b	chr1:180457968-180869729	AstroE	PT	OK	4.32908	0.282417	-3.93816	-2.7595	5e-05	0.00328259	yes
XLOC_030543	Kit	chr5:75971011-76052749	AstroE	PT	OK	0.148231	2.17369	3.87422	2.47929	5e-05	0.00328259	yes
XLOC_003028	Kitl	chr10:99478433-99563046	AstroE	PT	OK	6.79769	24.9629	1.87667	2.05864	0.0003	0.0140682	yes
XLOC_012631	Klf12	chr14:100265205-100684344	AstroE	PT	OK	1.51825	6.23158	2.03719	1.89813	0.00055	0.0217702	yes
XLOC_015273	Kng1	chr16:23058372-23082151	AstroE	PT	OK	0.573351	0	#NAME?	NA	5e-05	0.00328259	yes
XLOC_014234	Krt8	chr15:101827141-101834773	AstroE	PT	OK	0	0.278815	Inf	NA	0.0012	0.0400821	yes
XLOC_006736	Krtap1-5	chr11:99441290-99442330	AstroE	PT	OK	0.479293	0	#NAME?	NA	5e-05	0.00328259	yes
XLOC_043153	Lancl3	chrX:8777050-8845256	AstroE	PT	OK	0.594606	5.13202	3.10952	2.37297	0.00015	0.00820647	yes
XLOC_000406	Lemd1	chr1:134087913-134153959	AstroE	PT	OK	0.889723	0	#NAME?	NA	5e-05	0.00328259	yes
XLOC_027889	Lepr	chr4:101390011-101487959	AstroE	PT	OK	1.56113	0.0212953	-6.19591	-2.78317	0.00155	0.0483778	yes
XLOC_011936	Lgals3	chr14:47993534-48005842	AstroE	PT	OK	105.671	16.4339	-2.68483	-2.14771	0.0005	0.020472	yes
XLOC_031188	Lgi2	chr5:52924697-52957558	AstroE	PT	OK	0.0963911	3.51876	5.19002	1.92928	0.0002	0.0103473	yes
XLOC_022268	Lgr4	chr2:109757772-109854487	AstroE	PT	OK	21.2724	4.43143	-2.26314	-2.2785	0.00035	0.0156792	yes
XLOC_025230	Lhfp	chr3:52845462-53065604	AstroE	PT	OK	201.473	52.836	-1.931	-2.08236	0.0002	0.0103473	yes
XLOC_041742	Lingo1	chr9:56465021-56537477	AstroE	PT	OK	1.25543	6.72219	2.42075	1.90989	0.0009	0.0319089	yes
XLOC_037051	Lmo1	chr7:116282055-116318884	AstroE	PT	OK	3.86806	31.3877	3.02052	2.03043	0.0003	0.0140682	yes
XLOC_019672	Lox	chr18:52675511-52689631	AstroE	PT	OK	203.064	0.593357	-8.41882	-4.93527	5e-05	0.00328259	yes
XLOC_041765	Loxl1	chr9:58135529-58161122	AstroE	PT	OK	98.9498	19.2272	-2.36355	-2.20465	5e-05	0.00328259	yes
XLOC_028508	Lpar1	chr4:58448121-58566823	AstroE	PT	OK	22.6027	0.880867	-4.68143	-3.8189	5e-05	0.00328259	yes
XLOC_008601	Lpin1	chr12:16542474-16596621	AstroE	PT	OK	4.80112	16.7463	1.8024	1.98677	0.0004	0.0172689	yes
XLOC_023062	Lrp2	chr2:69262389-69424301	AstroE	PT	OK	10.8659	2.11417	-2.36164	-1.79273	0.0007	0.0260299	yes
XLOC_003384	Lrrtm3	chr10:62892845-64466415	AstroE	PT	OK	0.131576	6.73105	5.67686	3.25124	5e-05	0.00328259	yes
XLOC_036151	Lsp1	chr7:149646774-149701914	AstroE	PT	OK	116.35	9.38972	-3.63125	-3.58118	5e-05	0.00328259	yes
XLOC_017659	Ltbp1	chr17:75404846-75792307	AstroE	PT	OK	25.8027	3.41979	-2.91554	-3.18575	5e-05	0.00328259	yes
XLOC_027605	Lyn	chr4:3603769-3718759	AstroE	PT	OK	4.32593	21.8152	2.33426	2.32123	0.0001	0.00591273	yes
XLOC_003631	Lyz1,Lyz2	chr10:116713704-116729924	AstroE	PT	OK	14.8157	1.08023	-3.77772	-2.65182	0.0004	0.0172689	yes
XLOC_030333	Magi2	chr5:18732863-20210646	AstroE	PT	OK	1.61431	7.50978	2.21785	1.91303	0.0004	0.0172689	yes
XLOC_028882	Man1c1	chr4:134117604-134260219	AstroE	PT	OK	26.685	4.00375	-2.73661	-2.27308	0.0003	0.0140682	yes
XLOC_005954	Mapt	chr11:104092749-104194430	AstroE	PT	OK	0.226323	14.247	5.97613	4.35158	5e-05	0.00328259	yes
XLOC_008700	Mdga2	chr12:67566373-68323536	AstroE	PT	OK	0.679168	3.18847	2.23102	2.05212	0.00025	0.0120806	yes
XLOC_032868	Met	chr6:17413826-17529045	AstroE	PT	OK	21.8765	2.77193	-2.98042	-2.66983	0.0003	0.0140682	yes
XLOC_005484	Mfap4	chr11:61298687-61302263	AstroE	PT	OK	35.9666	2.02473	-4.15085	-2.46767	0.00095	0.0332483	yes
XLOC_028773	Mfsd2a	chr4:122620191-122638956	AstroE	PT	OK	50.7498	7.05577	-2.84653	-2.91535	5e-05	0.00328259	yes
XLOC_034098	Mgp	chr6:136820955-136824326	AstroE	PT	OK	887.058	27.0022	-5.03788	-3.839	0.0001	0.00591273	yes
XLOC_008504	Mir134,Mir154,Mir369,Mir377,Mir382,Mir410,Mir412,Mir485,Mir496,Mir541,Mir668,Mirg	chr12:110969848-110987667	AstroE	PT	OK	0.3648	0	#NAME?	NA	5e-05	0.00328259	yes
XLOC_013859	Mir1907,Trps1	chr15:50486228-50722106	AstroE	PT	OK	2.86636	13.7465	2.26177	1.57881	5e-05	0.00328259	yes
XLOC_003134	Mir677	chr10:127520362-127527444	AstroE	PT	OK	0	7.69904	Inf	NA	0.00035	0.0156792	yes
XLOC_019531	Mkx	chr18:6929562-7004812	AstroE	PT	OK	29.9667	0.878915	-5.09149	-3.49113	5e-05	0.00328259	yes
XLOC_031632	Mmd2	chr5:143038371-143084898	AstroE	PT	OK	1.72434	20.8721	3.59747	2.29606	0.0002	0.0103473	yes
XLOC_038863	Mmp15	chr8:97873382-97903562	AstroE	PT	OK	15.9041	79.586	2.32312	2.44372	5e-05	0.00328259	yes
XLOC_038832	Mmp2	chr8:95351226-95377319	AstroE	PT	OK	41.2704	0.706887	-5.86748	-4.25444	5e-05	0.00328259	yes
XLOC_005526	Myh10	chr11:68504482-68634846	AstroE	PT	OK	75.6212	22.9517	-1.72019	-1.98408	0.00075	0.0274601	yes
XLOC_022599	Myl9	chr2:156601168-156607548	AstroE	PT	OK	146.157	3.66519	-5.31749	-3.87316	5e-05	0.00328259	yes
XLOC_015334	Mylk	chr16:34744688-35002665	AstroE	PT	OK	2.3033	0.228964	-3.3305	-2.01188	0.0014	0.0445729	yes
XLOC_006566	Myo1d	chr11:80295627-80593527	AstroE	PT	OK	15.5477	1.79968	-3.11089	-2.37758	0.0004	0.0172689	yes
XLOC_021048	Myof	chr19:37973525-38118647	AstroE	PT	OK	63.1464	12.8869	-2.2928	-2.34298	5e-05	0.00328259	yes
XLOC_003603	Nav3	chr10:109118237-109438613	AstroE	PT	OK	1.27806	7.30237	2.51441	2.58191	5e-05	0.00328259	yes
XLOC_028921	Nbl1	chr4:138638198-138648885	AstroE	PT	OK	127.484	13.4792	-3.2415	-3.14514	5e-05	0.00328259	yes
XLOC_013829	Ncald	chr15:37295929-37722332	AstroE	PT	OK	5.67577	30.2372	2.41343	2.20469	0.0004	0.0172689	yes
XLOC_039298	Ncan	chr8:72616864-72644743	AstroE	PT	OK	7.46907	84.5794	3.50131	2.87158	5e-05	0.00328259	yes
XLOC_033995	Ncapd2,Scarna10	chr6:125118022-125145781	AstroE	PT	OK	55.0533	536.48	3.28462	4.55863	0.00055	0.0217702	yes
XLOC_038977	Necab2	chr8:121970618-121996595	AstroE	PT	OK	0.141937	2.66159	4.22896	2.12185	0.0003	0.0140682	yes
XLOC_010463	Nedd9	chr13:41405284-41582689	AstroE	PT	OK	31.9832	4.81471	-2.73179	-2.92126	5e-05	0.00328259	yes
XLOC_012559	Nefm	chr14:68737601-68749428	AstroE	PT	OK	1.09718	13.2015	3.58882	2.34833	0.00015	0.00820647	yes
XLOC_025712	Negr1	chr3:156224757-156979411	AstroE	PT	OK	2.43581	11.456	2.23363	1.99629	0.0004	0.0172689	yes
XLOC_001092	Nfasc	chr1:134461158-134638516	AstroE	PT	OK	0.0887689	10.7118	6.91493	4.27078	5e-05	0.00328259	yes
XLOC_012022	Nfatc4	chr14:56443631-56455287	AstroE	PT	OK	2.85029	0.0342948	-6.37698	-3.17978	0.00035	0.0156792	yes
XLOC_015777	Nfkbiz	chr16:55808766-55839014	AstroE	PT	OK	3.82	19.2904	2.33624	2.13985	5e-05	0.00328259	yes
XLOC_000977	Ngef	chr1:89373403-89470445	AstroE	PT	OK	20.9913	1.0949	-4.26092	-2.7827	5e-05	0.00328259	yes
XLOC_025521	Ngf	chr3:102273850-102324938	AstroE	PT	OK	30.4442	3.71002	-3.03667	-2.31221	0.00155	0.0483778	yes
XLOC_009860	Nid1	chr13:13529868-13604542	AstroE	PT	OK	28.3763	0.0750619	-8.56239	-4.77375	0.0003	0.0140682	yes
XLOC_025764	Nlgn1	chr3:25330762-26230985	AstroE	PT	OK	1.79194	10.2912	2.52181	2.32236	5e-05	0.00328259	yes
XLOC_006984	Notum	chr11:120515089-120522485	AstroE	PT	OK	8.14419	0.764129	-3.41388	-2.01177	0.0008	0.028847	yes
XLOC_035725	Nox4	chr7:94394699-94547281	AstroE	PT	OK	8.75361	0.810212	-3.43351	-2.14726	0.0004	0.0172689	yes
XLOC_000972	Nppc	chr1:88562867-88567148	AstroE	PT	OK	0.193162	4.23344	4.45395	2.67198	0.0014	0.0445729	yes
XLOC_006961	Nptx1	chr11:119400028-119409134	AstroE	PT	OK	3.42391	50.4406	3.88087	3.07532	5e-05	0.00328259	yes
XLOC_001128	Nr5a2	chr1:138739153-138857025	AstroE	PT	OK	0	0.304751	Inf	NA	5e-05	0.00328259	yes
XLOC_008217	Nrcam	chr12:45429801-45706171	AstroE	PT	OK	1.85477	45.0244	4.6014	2.40713	5e-05	0.00328259	yes
XLOC_039190	Nrg1	chr8:32919829-33120344	AstroE	PT	OK	11.9018	0.685612	-4.11764	-2.15739	0.00045	0.0189548	yes
XLOC_033389	Nrip2	chr6:128349783-128358953	AstroE	PT	OK	0.964933	8.98363	3.2188	1.90464	0.0016	0.0492919	yes
XLOC_018304	Nrxn1	chr17:90432983-91492199	AstroE	PT	OK	5.04604	35.5412	2.81627	3.15562	5e-05	0.00328259	yes
XLOC_003001	Ntn4	chr10:93103704-93209952	AstroE	PT	OK	48.6789	14.8703	-1.71086	-1.93325	0.0012	0.0400821	yes
XLOC_003526	Nuak1	chr10:83833600-83908507	AstroE	PT	OK	72.1522	6.40511	-3.49375	-3.47751	5e-05	0.00328259	yes
XLOC_000409	Nuak2	chr1:134212701-134230065	AstroE	PT	OK	9.40837	0.997402	-3.2377	-2.45383	0.00055	0.0217702	yes
XLOC_033855	Nup210	chr6:90954278-91066871	AstroE	PT	OK	0.856742	6.27929	2.87367	2.40731	0.0001	0.00591273	yes
XLOC_008150	Odc1	chr12:17551616-17560522	AstroE	PT	OK	48.0375	194.524	2.01771	1.99881	0.0011	0.0371328	yes
XLOC_021868	Olfm1	chr2:28048466-28086256	AstroE	PT	OK	4.68658	19.1124	2.0279	1.70933	0.0016	0.0492919	yes
XLOC_000557	Olfml2b	chr1:172574606-172612920	AstroE	PT	OK	8.04558	28.3086	1.81497	1.79638	0.0013	0.0427473	yes
XLOC_015475	Olig1	chr16:91270013-91272184	AstroE	PT	OK	84.7882	465.896	2.45807	2.53579	0.0002	0.0103473	yes
XLOC_015471	Olig2	chr16:91222259-91228924	AstroE	PT	OK	25.1469	162.296	2.69018	2.7541	5e-05	0.00328259	yes
XLOC_040850	Opcml	chr9:27598853-28733002	AstroE	PT	OK	0.0916863	6.05263	6.04471	3.81783	5e-05	0.00328259	yes
XLOC_013765	Osmr	chr15:6763576-6824313	AstroE	PT	OK	10.4108	2.13261	-2.28739	-2.03945	0.00065	0.0248501	yes
XLOC_035602	Otog	chr7:53496356-53566804	AstroE	PT	OK	0	0.759392	Inf	NA	5e-05	0.00328259	yes
XLOC_023123	P2rx3	chr2:84836617-84875991	AstroE	PT	OK	0.210654	5.53636	4.71599	2.93231	5e-05	0.00328259	yes
XLOC_039265	Palld	chr8:63989599-64381630	AstroE	PT	OK	76.1845	18.8606	-2.01412	-1.79534	0.00105	0.0360847	yes
XLOC_041475	Panx1	chr9:14806578-14850017	AstroE	PT	OK	3.33248	14.5201	2.12338	1.91604	0.0007	0.0260299	yes
XLOC_027802	Pappa	chr4:64784771-65019638	AstroE	PT	OK	1.54502	0.0149796	-6.68849	-3.60976	0.0001	0.00591273	yes
XLOC_034089	Pbp2	chr6:135258840-135269765	AstroE	PT	OK	6.5527	0.088927	-6.20333	-2.35167	5e-05	0.00328259	yes
XLOC_020975	Pcsk5	chr19:17507321-17912163	AstroE	PT	OK	28.9683	0.986037	-4.87669	-2.05518	0.00025	0.0120806	yes
XLOC_035648	Pcsk6	chr7:73007021-73195379	AstroE	PT	OK	22.8681	3.07528	-2.89454	-2.4077	0.0004	0.0172689	yes
XLOC_035792	Pde2a	chr7:108569203-108661343	AstroE	PT	OK	5.17059	28.7148	2.47339	2.02884	0.0006	0.0232656	yes
XLOC_027892	Pde4b	chr4:101927346-102279871	AstroE	PT	OK	8.26083	45.4379	2.45954	2.70919	5e-05	0.00328259	yes
XLOC_003238	Pde7b	chr10:20116811-20445084	AstroE	PT	OK	0.964319	5.58118	2.53299	2.04384	0.0002	0.0103473	yes
XLOC_040747	Pdgfd	chr9:6168324-6524635	AstroE	PT	OK	22.1259	0.686394	-5.01056	-2.7523	0.0001	0.00591273	yes
XLOC_019435	Pdgfrb	chr18:61204803-61244721	AstroE	PT	OK	38.3145	1.69652	-4.49724	-3.77194	5e-05	0.00328259	yes
XLOC_038607	Pdgfrl	chr8:42011586-42076124	AstroE	PT	OK	27.8008	4.42874	-2.65016	-2.55682	0.0011	0.0371328	yes
XLOC_010526	Pdlim7	chr13:55598847-55614808	AstroE	PT	OK	77.1151	19.6775	-1.97046	-1.92482	0.00095	0.0332483	yes
XLOC_028342	Pdp1	chr4:11885331-11893597	AstroE	PT	OK	21.195	2.30548	-3.20059	-3.04955	5e-05	0.00328259	yes
XLOC_025937	Pear1	chr3:87553018-87572875	AstroE	PT	OK	5.73406	0.324527	-4.14315	-2.31198	0.0009	0.0319089	yes
XLOC_020816	Peli3	chr19:4929676-4943104	AstroE	PT	OK	4.00854	0.261367	-3.93893	-2.4194	0.0004	0.0172689	yes
XLOC_022809	Pfkfb3	chr2:11393057-11475574	AstroE	PT	OK	3.80644	12.016	1.65844	1.76453	0.0011	0.0371328	yes
XLOC_039588	Pgbd5	chr8:126892948-126957836	AstroE	PT	OK	0.0701345	10.6666	7.24876	4.51409	0.0004	0.0172689	yes
XLOC_015759	Phldb2	chr16:45746133-45844560	AstroE	PT	OK	23.6346	3.43601	-2.7821	-2.85542	5e-05	0.00328259	yes
XLOC_017585	Plcl2	chr17:50648462-50827819	AstroE	PT	OK	0.990785	5.40532	2.44774	1.82179	0.0014	0.0445729	yes
XLOC_037084	Plekha7	chr7:123266906-123452080	AstroE	PT	OK	15.0115	1.67322	-3.16537	-2.38452	0.0001	0.00591273	yes
XLOC_036891	Plekhb1	chr7:107792409-107816308	AstroE	PT	OK	21.2885	78.6404	1.8852	2.22218	0.00035	0.0156792	yes
XLOC_017684	Plekhh2	chr17:84911052-85021482	AstroE	PT	OK	3.92703	0.543532	-2.853	-2.31141	0.00065	0.0248501	yes
XLOC_039435	Pllp	chr8:97198452-97220142	AstroE	PT	OK	0.815695	6.89379	3.07919	2.25804	0.00025	0.0120806	yes
XLOC_041236	Plscr1,Plscr2	chr9:92144811-92192590	AstroE	PT	OK	48.7068	8.34322	-2.54545	-2.68692	5e-05	0.00328259	yes
XLOC_039331	Plvap	chr8:74011494-74035668	AstroE	PT	OK	3.33005	33.4744	3.32944	2.21443	0.0005	0.020472	yes
XLOC_021783	Plxdc2	chr2:16277469-16681073	AstroE	PT	OK	50.7116	3.38617	-3.90459	-2.96739	0.00015	0.00820647	yes
XLOC_023746	Pmepa1	chr2:173049889-173102034	AstroE	PT	OK	56.7957	6.08817	-3.2217	-3.05915	5e-05	0.00328259	yes
XLOC_025234	Postn	chr3:54163192-54194963	AstroE	PT	OK	121.285	0.807571	-7.2306	-2.90122	0.00025	0.0120806	yes
XLOC_028029	Pou3f1	chr4:124334888-124337899	AstroE	PT	OK	0.314191	10.3649	5.04392	3.87026	5e-05	0.00328259	yes
XLOC_003100	Ppm1h	chr10:122115817-122382849	AstroE	PT	OK	2.02555	9.96375	2.29837	1.86893	0.0007	0.0260299	yes
XLOC_036642	Ppp1r15a	chr7:52778287-52781638	AstroE	PT	OK	15.4018	64.7604	2.07202	1.99874	0.00105	0.0360847	yes
XLOC_021042	Ppp1r3c	chr19:36806220-36811094	AstroE	PT	OK	2.89711	27.5139	3.24747	2.97867	5e-05	0.00328259	yes
XLOC_001102	Prelp	chr1:135806881-135817978	AstroE	PT	OK	185.463	3.00164	-5.94923	-4.46242	5e-05	0.00328259	yes
XLOC_026277	Prkacb	chr3:146392466-146475910	AstroE	PT	OK	44.6561	118.497	1.40792	1.80757	0.00155	0.0483778	yes
XLOC_035987	Prkcb	chr7:129432638-129777917	AstroE	PT	OK	1.71973	81.4871	5.56631	4.15502	5e-05	0.00328259	yes
XLOC_021764	Prkcq	chr2:11093741-11222853	AstroE	PT	OK	0.0361686	1.73167	5.58128	2.77655	0.0006	0.0232656	yes
XLOC_019392	Prr16	chr18:51277551-51464295	AstroE	PT	OK	0.309745	0	#NAME?	NA	5e-05	0.00328259	yes
XLOC_041369	Prss46	chr9:110747009-110759026	AstroE	PT	OK	0.61155	0	#NAME?	NA	5e-05	0.00328259	yes
XLOC_013478	Ptp4a3	chr15:73553574-73589595	AstroE	PT	OK	2.79634	12.6618	2.17888	2.10433	0.00035	0.0156792	yes
XLOC_033444	Ptpro	chr6:137200721-137413154	AstroE	PT	OK	0.0825603	4.75647	5.8483	2.66787	5e-05	0.00328259	yes
XLOC_032878	Ptprz1	chr6:22825288-23003901	AstroE	PT	OK	12.3687	98.3201	2.9908	2.61008	5e-05	0.00328259	yes
XLOC_022517	Pygb	chr2:150612495-150657494	AstroE	PT	OK	76.1802	20.317	-1.90673	-2.29497	5e-05	0.00328259	yes
XLOC_020460	Pygm	chr19:6384428-6398459	AstroE	PT	OK	0.199987	7.4123	5.21194	3.34856	5e-05	0.00328259	yes
XLOC_017667	Qpct	chr17:79451245-79489583	AstroE	PT	OK	3.79082	49.529	3.70769	3.67654	5e-05	0.00328259	yes
XLOC_001180	Qsox1	chr1:157625283-157660029	AstroE	PT	OK	102.341	33.6301	-1.60555	-1.84945	0.00125	0.0413891	yes
XLOC_013781	Rai14	chr15:10493231-10719878	AstroE	PT	OK	43.5358	10.1519	-2.10045	-2.306	0.00045	0.0189548	yes
XLOC_043811	Rap2c	chrX:48357090-48373409	AstroE	PT	OK	26.1266	110.561	2.08125	2.29134	0.00025	0.0120806	yes
XLOC_041127	Rasl12	chr9:65246294-65270580	AstroE	PT	OK	0.0830862	1.20708	3.86077	2.13832	0.0012	0.0400821	yes
XLOC_041252	Rbp1	chr9:98323379-98347250	AstroE	PT	OK	154.1	7.54647	-4.35192	-3.54083	5e-05	0.00328259	yes
XLOC_020470	Rcor2	chr19:7341790-7349715	AstroE	PT	OK	1.42638	18.6201	3.70643	3.19992	5e-05	0.00328259	yes
XLOC_000026	Rdh10	chr1:16094625-16123897	AstroE	PT	OK	38.0876	6.55092	-2.53955	-2.5555	0.0001	0.00591273	yes
XLOC_033112	Reep1	chr6:71657674-71762687	AstroE	PT	OK	0.758009	18.672	4.62251	2.5079	5e-05	0.00328259	yes
XLOC_018147	Rftn1	chr17:50132587-50329975	AstroE	PT	OK	7.68163	0.1447	-5.73028	-2.94322	0.0011	0.0371328	yes
XLOC_008412	Rin3	chr12:103521283-103629064	AstroE	PT	OK	2.05039	0.069324	-4.8864	-2.25634	0.00015	0.00820647	yes
XLOC_038569	Rnf122	chr8:32222134-32243782	AstroE	PT	OK	2.43915	11.6611	2.25726	2.23729	5e-05	0.00328259	yes
XLOC_043554	Rnf128	chrX:136097878-136207705	AstroE	PT	OK	0.658073	8.50029	3.69119	2.50862	5e-05	0.00328259	yes
XLOC_015176	Rpl39l	chr16:10170320-10175004	AstroE	PT	OK	0.512589	0	#NAME?	NA	0.00025	0.0120806	yes
XLOC_025436	S100a11	chr3:93324417-93330234	AstroE	PT	OK	339.578	80.6789	-2.07348	-2.28176	0.0006	0.0232656	yes
XLOC_025402	S100a4	chr3:90407691-90409967	AstroE	PT	OK	478.253	34.7655	-3.78205	-3.625	5e-05	0.00328259	yes
XLOC_025404	S100a6	chr3:90416801-90432331	AstroE	PT	OK	984.677	147.422	-2.7397	-2.92546	0.0001	0.00591273	yes
XLOC_018151	Satb1	chr17:51875497-51972615	AstroE	PT	OK	1.68927	10.5266	2.63956	2.11564	0.0001	0.00591273	yes
XLOC_015229	Scarf2	chr16:17797374-17809021	AstroE	PT	OK	8.26058	1.26516	-2.70692	-2.20332	0.00055	0.0217702	yes
XLOC_006892	Sdk2	chr11:113637597-113928681	AstroE	PT	OK	0.243601	8.2199	5.07653	2.03937	5e-05	0.00328259	yes
XLOC_019457	Sec11c	chr18:65960212-65988715	AstroE	PT	OK	30.8581	128.556	2.05867	2.38864	0.00035	0.0156792	yes
XLOC_031193	Sel1l3	chr5:53498316-53604691	AstroE	PT	OK	0.155244	6.99492	5.4937	3.43857	5e-05	0.00328259	yes
XLOC_030320	Sema3a	chr5:13125365-13607076	AstroE	PT	OK	5.93353	48.3866	3.02765	1.95279	0.00025	0.0120806	yes
XLOC_030331	Sema3c	chr5:17079754-17236199	AstroE	PT	OK	37.0208	1.67636	-4.46493	-3.76749	5e-05	0.00328259	yes
XLOC_041077	Sema7a	chr9:57787941-57810672	AstroE	PT	OK	28.5093	3.39035	-3.07193	-2.62753	0.00015	0.00820647	yes
XLOC_008435	Serpina3n	chr12:105644832-105652591	AstroE	PT	OK	3.05729	223.009	6.18871	5.07784	5e-05	0.00328259	yes
XLOC_010434	Serpinb1a,Serpinb1c	chr13:32933960-32990009	AstroE	PT	OK	10.6609	0.379913	-4.81052	-3.12262	5e-05	0.00328259	yes
XLOC_009976	Serpinb9	chr13:33096148-33110207	AstroE	PT	OK	28.2253	1.6209	-4.12212	-3.50446	5e-05	0.00328259	yes
XLOC_031576	Serpine1	chr5:137537375-137548142	AstroE	PT	OK	66.142	1.89714	-5.12367	-3.86314	5e-05	0.00328259	yes
XLOC_000945	Serpine2	chr1:79790895-79857881	AstroE	PT	OK	21.6923	276.242	3.67068	3.41363	5e-05	0.00328259	yes
XLOC_001383	Sertad4	chr1:194670681-194683302	AstroE	PT	OK	10.6067	0.975108	-3.44327	-2.4196	0.00055	0.0217702	yes
XLOC_005663	Sez6	chr11:77744403-77792551	AstroE	PT	OK	3.17201	26.5277	3.06403	2.68581	5e-05	0.00328259	yes
XLOC_038542	Sfrp1	chr8:24521973-24560104	AstroE	PT	OK	61.6202	2.57176	-4.58258	-4.46341	5e-05	0.00328259	yes
XLOC_013643	Shank3	chr15:89330211-89390691	AstroE	PT	OK	0.283375	2.98627	3.39756	2.55618	0.00015	0.00820647	yes
XLOC_031095	Shh	chr5:28783379-29045749	AstroE	PT	OK	50.1941	0.398134	-6.97812	-1.73391	0.00085	0.0305342	yes
XLOC_015189	Shisa9	chr16:11984180-12270997	AstroE	PT	OK	0.1432	3.1574	4.46263	2.27602	0.00015	0.00820647	yes
XLOC_030611	Shroom3	chr5:93111580-93405204	AstroE	PT	OK	31.3935	1.68982	-4.21552	-3.65973	5e-05	0.00328259	yes
XLOC_000959	Slc16a14	chr1:84899753-84931804	AstroE	PT	OK	0.12057	2.35106	4.28537	2.66515	0.0001	0.00591273	yes
XLOC_013771	Slc1a3	chr15:8584119-8660855	AstroE	PT	OK	24.4689	136.878	2.48387	2.48093	5e-05	0.00328259	yes
XLOC_038718	Slc27a1	chr8:74092819-74111116	AstroE	PT	OK	22.3992	82.3498	1.87832	2.06709	0.0003	0.0140682	yes
XLOC_005639	Slc43a2	chr11:75343718-75391077	AstroE	PT	OK	13.8225	2.9199	-2.24303	-2.10657	5e-05	0.00328259	yes
XLOC_022112	Slc43a3	chr2:84776764-84798667	AstroE	PT	OK	7.76472	0.0345521	-7.81202	-2.61199	0.00055	0.0217702	yes
XLOC_022023	Slc4a10	chr2:61884464-62164800	AstroE	PT	OK	4.11092	0.12931	-4.99056	-2.31149	5e-05	0.00328259	yes
XLOC_030584	Slc4a4	chr5:89315726-89668681	AstroE	PT	OK	20.6949	7.47809	-1.69346	-1.59828	0.00135	0.0437865	yes
XLOC_033280	Slc6a1	chr6:114232584-114267519	AstroE	PT	OK	1.25178	10.4091	3.05579	2.36081	5e-05	0.00328259	yes
XLOC_003039	Slc6a15	chr10:102830258-102882015	AstroE	PT	OK	20.8833	0.60769	-5.10287	-2.90299	0.0002	0.0103473	yes
XLOC_033224	Slc6a6	chr6:91633711-91709059	AstroE	PT	OK	163.723	18.9519	-3.11085	-3.36601	5e-05	0.00328259	yes
XLOC_025820	Slc7a11	chr3:50168857-50281202	AstroE	PT	OK	2.63435	69.5316	4.72215	3.55329	5e-05	0.00328259	yes
XLOC_043994	Slc7a3	chrX:98274486-98280792	AstroE	PT	OK	3.69569	0.258781	-3.83604	-1.90206	0.00065	0.0248501	yes
XLOC_033456	Slco1c1	chr6:141472412-141518698	AstroE	PT	OK	21.6518	1.98994	-3.44369	-2.68237	0.00015	0.00820647	yes
XLOC_030477	Slit2	chr5:48374373-48698972	AstroE	PT	OK	17.0727	0.146825	-6.86146	-3.79692	5e-05	0.00328259	yes
XLOC_005313	Slit3	chr11:34934496-35525722	AstroE	PT	OK	16.9651	0.575035	-4.88278	-3.1977	5e-05	0.00328259	yes
XLOC_019488	Smad7	chr18:75527018-75555634	AstroE	PT	OK	16.3908	2.59002	-2.66185	-2.33352	0.00035	0.0156792	yes
XLOC_017197	Smoc2	chr17:14416512-14541797	AstroE	PT	OK	31.3626	0.925837	-5.08214	-3.18863	5e-05	0.00328259	yes
XLOC_041886	Snap91	chr9:86659170-86775657	AstroE	PT	OK	0.275128	4.80919	4.12762	2.12566	5e-05	0.00328259	yes
XLOC_013871	Sntb1	chr15:55466024-55738940	AstroE	PT	OK	8.36267	0.587308	-3.83177	-2.50038	0.0001	0.00591273	yes
XLOC_038614	Sorbs2	chr8:46593016-46913273	AstroE	PT	OK	84.9322	7.92977	-3.42096	-3.41797	5e-05	0.00328259	yes
XLOC_021134	Sorcs1	chr19:50217790-50753193	AstroE	PT	OK	0.416805	3.69787	3.14925	1.80533	0.0005	0.020472	yes
XLOC_030322	Speer3	chr5:13791618-13814732	AstroE	PT	OK	0.263181	0	#NAME?	NA	5e-05	0.00328259	yes
XLOC_037157	Spn	chr7:134276977-134281331	AstroE	PT	OK	3.41052	0.0860151	-5.30926	-2.5384	0.0014	0.0445729	yes
XLOC_002758	Spock2	chr10:59568623-59598017	AstroE	PT	OK	0.413343	3.45563	3.06354	2.16119	5e-05	0.00328259	yes
XLOC_030649	Spp1	chr5:104864129-104870072	AstroE	PT	OK	1328.21	215.843	-2.62143	-2.82264	5e-05	0.00328259	yes
XLOC_041923	Spsb4	chr9:96843900-96918774	AstroE	PT	OK	2.75003	17.6004	2.67809	2.33752	0.0002	0.0103473	yes
XLOC_036672	Spty2d1	chr7:54245765-54263784	AstroE	PT	OK	10.4	32.1632	1.62883	1.92164	0.0009	0.0319089	yes
XLOC_022529	Srxn1	chr2:151931322-151937089	AstroE	PT	OK	30.4434	111.763	1.87624	2.0058	0.0011	0.0371328	yes
XLOC_036760	St8sia2	chr7:81084005-81158568	AstroE	PT	OK	18.0658	0.460428	-5.29414	-3.19928	5e-05	0.00328259	yes
XLOC_043421	Stard8	chrX:96198551-96270067	AstroE	PT	OK	6.31727	0.429117	-3.87986	-2.87942	5e-05	0.00328259	yes
XLOC_012099	Stc1	chr14:69647316-69659458	AstroE	PT	OK	0.34776	4.21404	3.59904	2.4962	5e-05	0.00328259	yes
XLOC_006213	Stc2	chr11:31257767-31271378	AstroE	PT	OK	1.79978	15.1863	3.07688	2.46693	0.0001	0.00591273	yes
XLOC_019360	Stk32a	chr18:43367160-43478218	AstroE	PT	OK	0.534748	9.83399	4.20085	3.52157	5e-05	0.00328259	yes
XLOC_025263	Sucnr1	chr3:59885790-59891488	AstroE	PT	OK	21.5826	2.25137	-3.26099	-2.46636	0.00055	0.0217702	yes
XLOC_023711	Sulf2	chr2:165899308-165981183	AstroE	PT	OK	17.0842	99.4972	2.54199	3.13316	5e-05	0.00328259	yes
XLOC_000654	Susd4	chr1:184694038-184826726	AstroE	PT	OK	0.169559	2.70694	3.99681	1.92349	0.00075	0.0274601	yes
XLOC_026204	Synpo2	chr3:122779436-122939143	AstroE	PT	OK	7.74283	0.875513	-3.14466	-1.97383	0.0006	0.0232656	yes
XLOC_022227	Syt13	chr2:92755257-92796208	AstroE	PT	OK	0.477174	10.0167	4.39175	3.46467	5e-05	0.00328259	yes
XLOC_020501	Syt7	chr19:10463503-10527671	AstroE	PT	OK	0.0190953	4.12052	7.75347	4.2819	5e-05	0.00328259	yes
XLOC_031235	Tec	chr5:73146956-73259724	AstroE	PT	OK	9.85987	0.46135	-4.41764	-2.84317	5e-05	0.00328259	yes
XLOC_036046	Tgfb1i1	chr7:135388845-135397706	AstroE	PT	OK	54.2172	11.9012	-2.18765	-1.81983	0.0014	0.0445729	yes
XLOC_008795	Tgfb3	chr12:87397692-87419991	AstroE	PT	OK	55.8591	8.41463	-2.73082	-2.98315	5e-05	0.00328259	yes
XLOC_022501	Thbd	chr2:148230206-148233924	AstroE	PT	OK	10.9315	0.140166	-6.28521	-3.16944	0.0009	0.0319089	yes
XLOC_022308	Thbs1	chr2:117897350-117952871	AstroE	PT	OK	224.558	4.49617	-5.64225	-4.29213	5e-05	0.00328259	yes
XLOC_025371	Thbs3	chr3:89018363-89030957	AstroE	PT	OK	21.6732	2.88795	-2.9078	-2.79513	5e-05	0.00328259	yes
XLOC_006949	Timp2	chr11:118162331-118217108	AstroE	PT	OK	364.044	116.517	-1.64358	-1.88395	0.0013	0.0427473	yes
XLOC_002972	Timp3	chr10:85484673-85961641	AstroE	PT	OK	545.188	113.13	-2.26877	-2.20113	0.0015	0.0472041	yes
XLOC_028832	Tinagl1	chr4:129842843-129852366	AstroE	PT	OK	29.9962	1.03083	-4.86291	-3.46556	5e-05	0.00328259	yes
XLOC_039270	Tll1	chr8:66492395-66685062	AstroE	PT	OK	1.64638	0.035764	-5.52464	-2.42312	0.00145	0.0459344	yes
XLOC_031421	Tmem119	chr5:114243728-114250457	AstroE	PT	OK	14.3853	0.283028	-5.66751	-3.29649	0.00025	0.0120806	yes
XLOC_019614	Tmem173	chr18:35893331-35900208	AstroE	PT	OK	11.5788	34.9898	1.59545	1.80202	0.0016	0.0492919	yes
XLOC_033022	Tmem176a	chr6:48791403-48797396	AstroE	PT	OK	42.543	148.971	1.80803	1.81542	0.00155	0.0483778	yes
XLOC_008911	Tmem179	chr12:113738394-113749371	AstroE	PT	OK	0.301957	4.6808	3.95434	2.18286	0.00065	0.0248501	yes
XLOC_033547	Tmem229a	chr6:24901140-24906125	AstroE	PT	OK	0.0721712	8.34234	6.85289	4.7119	5e-05	0.00328259	yes
XLOC_008730	Tmem30b	chr12:74644100-74647382	AstroE	PT	OK	0.718167	0	#NAME?	NA	5e-05	0.00328259	yes
XLOC_043517	Tmem35	chrX:130829763-130840509	AstroE	PT	OK	2.84522	14.6421	2.36351	1.94952	0.00105	0.0360847	yes
XLOC_043390	Tmem47	chrX:78315982-78343214	AstroE	PT	OK	121.475	32.2677	-1.9125	-2.16594	5e-05	0.00328259	yes
XLOC_008783	Tmem90a	chr12:86018227-86039757	AstroE	PT	OK	0	0.323372	Inf	NA	5e-05	0.00328259	yes
XLOC_003594	Tmtc2	chr10:104624719-105020926	AstroE	PT	OK	0.469511	13.9527	4.89325	3.33321	5e-05	0.00328259	yes
XLOC_012515	Tnfrsf19	chr14:61582670-61665692	AstroE	PT	OK	1.68613	11.8592	2.81422	2.71486	5e-05	0.00328259	yes
XLOC_017528	Tnfrsf21	chr17:43153503-43226137	AstroE	PT	OK	3.18184	51.3347	4.012	3.92993	5e-05	0.00328259	yes
XLOC_025167	Tnik	chr3:28162135-28579008	AstroE	PT	OK	1.52107	14.9895	3.30079	3.0226	5e-05	0.00328259	yes
XLOC_000505	Tnr	chr1:161448106-161861877	AstroE	PT	OK	0.35265	4.36412	3.62938	1.87167	0.00045	0.0189548	yes
XLOC_041819	Tpm1	chr9:66870399-66897020	AstroE	PT	OK	645.479	116.982	-2.46408	-2.69366	5e-05	0.00328259	yes
XLOC_028436	Tpm2	chr4:43527488-43536464	AstroE	PT	OK	60.7688	4.63382	-3.71306	-2.74703	0.00025	0.0120806	yes
XLOC_039471	Tppp3	chr8:107991391-107995322	AstroE	PT	OK	23.7502	1.35285	-4.13387	-3.31521	0.00015	0.00820647	yes
XLOC_041949	Trf	chr9:103110920-103133248	AstroE	PT	OK	5.27522	601.098	6.83222	4.27316	5e-05	0.00328259	yes
XLOC_023587	Trib3	chr2:152163160-152169813	AstroE	PT	OK	8.43344	51.0098	2.59658	2.14967	0.0002	0.0103473	yes
XLOC_033683	Tril	chr6:53765461-53770819	AstroE	PT	OK	5.7073	31.7323	2.47507	2.88515	5e-05	0.00328259	yes
XLOC_028065	Trim62	chr4:128560428-128588570	AstroE	PT	OK	3.03971	14.8132	2.28488	2.25537	0.00015	0.00820647	yes
XLOC_008716	Trim9	chr12:71291722-71493461	AstroE	PT	OK	7.69938	169.823	4.46315	4.05091	5e-05	0.00328259	yes
XLOC_022228	Trp53i11	chr2:93027717-93174644	AstroE	PT	OK	2.95953	142.234	5.58675	2.27513	0.00145	0.0459344	yes
XLOC_018197	Tubb4a	chr17:57219488-57227205	AstroE	PT	OK	0.611583	10.5576	4.10959	2.69894	5e-05	0.00328259	yes
XLOC_025667	Unc5c	chr3:141127484-141498143	AstroE	PT	OK	8.8314	1.32299	-2.73885	-2.35284	0.0004	0.0172689	yes
XLOC_008418	Unc79	chr12:104184814-104422520	AstroE	PT	OK	0.0409439	1.04677	4.67615	2.70652	5e-05	0.00328259	yes
XLOC_008371	Vash1	chr12:88019649-88036634	AstroE	PT	OK	1.39356	22.0528	3.98412	3.81728	5e-05	0.00328259	yes
XLOC_025583	Vav3	chr3:109143600-109488614	AstroE	PT	OK	5.43024	23.3881	2.10669	1.96775	0.0002	0.0103473	yes
XLOC_010650	Vcan	chr13:89794914-89932287	AstroE	PT	OK	15.631	47.8836	1.61512	1.98295	0.00075	0.0274601	yes
XLOC_018109	Vegfa	chr17:46153602-46169793	AstroE	PT	OK	19.814	120.272	2.60171	3.07409	5e-05	0.00328259	yes
XLOC_030893	Vgf	chr5:137504420-137509221	AstroE	PT	OK	11.8308	1.54262	-2.93909	-2.03766	0.00135	0.0437865	yes
XLOC_015425	Vgll3	chr16:65815217-65870624	AstroE	PT	OK	14.3942	0.0358293	-8.65014	-4.0281	0.00025	0.0120806	yes
XLOC_017663	Vit	chr17:78907402-79026749	AstroE	PT	OK	30.7537	1.01865	-4.91603	-3.11659	5e-05	0.00328259	yes
XLOC_020599	Vldlr	chr19:27289686-27329296	AstroE	PT	OK	4.01183	24.2828	2.5976	2.77418	5e-05	0.00328259	yes
XLOC_031537	Wbscr17	chr5:131345662-131784427	AstroE	PT	OK	34.0062	4.98796	-2.76927	-2.5895	5e-05	0.00328259	yes
XLOC_014093	Wnt7b	chr15:85364957-85424138	AstroE	PT	OK	13.7973	154.095	3.48136	2.95947	5e-05	0.00328259	yes
XLOC_005589	Wscd1	chr11:71563438-71603432	AstroE	PT	OK	13.9159	64.3885	2.21007	2.24128	5e-05	0.00328259	yes
XLOC_006234	Wwc1	chr11:35651770-35794389	AstroE	PT	OK	148.757	41.4222	-1.84448	-2.02997	0.0002	0.0103473	yes
XLOC_018239	Xdh	chr17:74233239-74299567	AstroE	PT	OK	0.333706	5.87832	4.13876	2.81654	5e-05	0.00328259	yes
XLOC_035949	Xylt1	chr7:124524260-124817331	AstroE	PT	OK	2.49713	13.3108	2.41426	1.59693	0.0014	0.0445729	yes
XLOC_019490	Zbtb7c	chr18:75979810-76308274	AstroE	PT	OK	2.49207	8.69108	1.80219	1.79072	0.0015	0.0472041	yes

## Sheet: AstroEGFR gene clusters
Supplementary Data 1: AstroEGFR* gene clusters
Cluster AstroEGFR*1		Cluster AstroEGFR*2		Cluster AstroEGFR*3
1700023L04Rik		1190003J15Rik		1190002H23Rik
2210409E12Rik		1700024F13Rik		1190005I06Rik
2310047M10Rik		1810032O08Rik,Snord1a,Snord1b,Snord1c		1700015F17Rik,Cdk14
2410066E13Rik		2010308F09Rik		1700112E06Rik
2810046L04Rik		2600006L11Rik		1810009A15Rik
2810432L12Rik		2810429I04Rik		2010011I20Rik
2810468N07Rik		2810459M11Rik		2210016F16Rik
2900026A02Rik		2810474O19Rik		2310061C15Rik
4930412F15Rik		2900010M23Rik		2510006D16Rik
4930429D17Rik,Mapk10		4933433G15Rik		2610005L07Rik,6820431F20Rik
4932443I19Rik		5730408K05Rik,Mir5136		2810433D01Rik
AI414108,Igsf9b		A3galt2		4930461G14Rik
Aatk		AW112010		4933403G14Rik
Ace		Aaas		5730507C01Rik
Adora1		Abca1		5930434B04Rik
Agrn		Abca6,Abca9		6030446N20Rik
Akap17b		Abca8a		8430436N08Rik
Akap2,Palm2		Acss1		9130011E15Rik
Akap5		Acta1		AI480653
Ankrd45		Actc1		Acss3
Ap1s2		Adm		Acvr1
Aqp4		Ager		Acyp2
Arhgef19		Agt		Adam23
Arl6ip5		Aldoc		Adamts15
Arnt2		Alms1,Alms1-ps2		Adcy2
Arxes2		Ank3		Adra2a
Asprv1		Ankrd33b		Aebp1
Atoh8		Anxa3		Afap1l2
BC029722		Apol6		Agpat2
Basp1		Apol9a		Aldh18a1
Bcl9		Arl9		Anapc10
Bcl9l		Ass1		Antxr1
Bmf		Atad5		Anxa2
Bnip3l		Atm		Anxa6
Boc		Awat2		Anxa8
C5ar1		Bard1		Aplp1
Camk2a		Bicd1		App
Cbx6,Npcd,Nptxr		Birc6		Arhgap29
Ccdc88c		Blnk		Arhgdib
Ccdc96		Bod1l		Arhgef25
Ccl6		Brca1		Arntl
Ccnd2		Brca2		Arpc1b
Ccpg1		Btnl9		Arsi
Cd24a		Bzrap1		Arx
Cd300lb		C130071C03Rik,Mir9-2		Atf5
Cd300ld,Cd300lf,Gm11710		C330019G07Rik		Atp5c1
Cd52		Casc5		Atp5g1
Celsr2		Casp8ap2		Atp5h
Chpf		Ccnjl		Atp6v0c,Atp6v0c-ps2
Clec7a		Cct2		Atp6v0e
Clip4		Cdc45		Atpbd4
Cmtm4		Cdh19		B3galt1
Cobl		Cdh20		B3gnt5
Col22a1		Cdh6		BC017612
Coro2b		Cdk17		Batf
Cpa4		Cdk4		Bdkrb1
Csf2rb		Cdkl5		Bdnf
Ctso		Cep250		Bend5
Ctxn1		Chrm3		Birc3
Cxcr2		Chst8		Bnip2
Cxcr7		Cit		Bok
Cybb		Clasrp		Bpgm
Cyp2b13		Clca1,Clca2,Clca4		Brp44l
D430019H16Rik		Clgn		Bst1
D4Bwg0951e		Cmtm5		Btf3
Dgkg		Col5a3		C130021I20Rik
Dnaja4		Cox5b		C1qtnf4
Dnajc28		Cox7a2		C1qtnf6
Dusp18		Cpd		C1qtnf7
Efna5		Crebbp		C230081A13Rik
Emilin1,Khk		Crybb1		C4a,C4b
Fam101b		Cxcl10		C4bp
Fam120c		Cxcl9		Cacng8
Fam181a		Cyp26a1		Cadm4
Fam43a		D10Bwg1379e		Camta1
Fam84a		D1Pas1		Capg
Fat3		Dab1		Capzb
Fbxl16		Dkk3		Card10
Fbxo2		Dlgap1		Cars
Fbxo32		Dna2		Cast
Fcho2		Dock8		Cbr1
Fcrls		Dst		Ccdc129
Fgr		Dusp4		Ccdc136
Fmnl1		Dync1h1		Ccdc85a
Foxg1		E030019B06Rik		Cct3
Foxk1		E2f7		Cct6a
Foxo4		E330033B04Rik		Cd200
Foxo6		EU599041,Gm9268,Zfp936		Cd302
Fpr1		Edn1		Cd34
Fpr2		Efr3b		Cd53
Frmd4b		Elk4		Cdc26
Frmd6		Epb4.1		Cdh18
Gabarapl1		Errfi1		Cdh3
Galc		Fabp7		Cdk7
Gatsl2		Fam111a		Cdkn1c
Gch1		Fam171b		Cfdp1
Gda		Fam178a		Churc1
Gm11549		Fam178b		Cntn3
Gm16880		Fam199x		Col16a1
Gm18756,Vmn1r90		Fanca		Col1a2
Gm410		Fat1		Col3a1
Gprc5b		Fbxo5		Cops6
Gprin2		Foxred2		Cox16,Synj2bp
Gpx3		Fstl4		Cox5a
Grem1		Gbp11,Gbp6,Gbp9		Cpz
Gstm1,Gstm4		Gbp5		Crispld1
Gsx1		Gm12250		Cryl1
Hp		Gm9766		Cspg4
Hspa2		Gpr182		Cth
I830012O16Rik,Ifit3		Gria4		Ctif
Id1		Grik4		Ctnnd2
Ids		Grlf1		Ctsc
Il1b		Gsr		Cux1
Il4ra		Gstm7		Cwc22
Iqub		Gyk		Cxcl12
Islr		Gzmm		Cxxc4
Islr2		H2-Aa		Cyp51
Itgal		H2-Ab1		Dab2
Itgb2		H2-DMb2		Dapk2
Itm2c		Hdac9		Dbc1
Itpkb		Hells		Ddit4
Kcna6		Herc2		Ddx5,Mir3064
Kcnd3		Hes5		Denr
Kcnn4		Hist1h1t		Dera
Kif1a		Hist1h2ab		Dhcr7
Kif27		Hist1h2ag		Diap3
Klf13		Hist1h2ai		Dlx5
Klf15		Hist1h2ba		Dnajc15
Klhl24		Hist1h3a		Dnajc2
LOC433374		Hist1h4b		Dnpep
Lamc2		Hist2h2bb		Dock10
Ldhb		Hist4h4		E330011O21Rik
Leprel1		Hnmt		Ebf1
Lipa		Hoxa1,Hoxa2,Hoxa3,Hoxa5,Hoxa6		Ecscr
Lrg1		Hoxa9		Eef1g
Lrp11		Hpse		Efha1
Lrrc10b		Hs3st3b1		Egfl6
Lrrc4b		Hspa4l		Eif3m
Ltf		Ifit1		Eif5a
Mageh1		Igfbp2		Eif5b
Man2b2		Igsf11		Elp2
Map1lc3b		Ikzf2		Emilin2
Mapre3		Iqgap3		Entpd1
Mettl7a1		Irf2bp2		Epha5
Mfsd6		Irf7		Ephx2
Mir320,Phyhip		Irgm1		Eri3
Mll1		Irx2		Etfa
Mmp17		Itga6		Ets2
Mrgpre		Itgb1bp2		Exoc4
Mt1,Mt2		Itpr2		Ext2
Mxra8		Kcnk1		F11r
Myh14		Kcnk13		Fabp5
Myo10		Kif18b		Faf1
Myo1f		Kif2c		Fam105a
Nalcn		Klhl1		Fam131b
Nat8l		Klhl11		Fam160b2
Ncf1		Krt12		Fau
Ncf4		Lcor		Fbn1
Nckap1l		Ldlr		Fbn2
Ndrg1		Lgals1		Fbxl17
Neat1		Lhx9		Fbxo17
Nfam1		Lifr		Fbxo40
Nfe2l1		Lmcd1		Fcf1
Ngef		Lmtk2		Fcgrt
Nipal3		Lonrf2		Fert2
Ntm		Lpo		Fes
Nxph3		Lrrc9		Figf
Ocln		Lrrk2		Fjx1
Olfm4		Lrrn3		Fkbp11
Olig1		Magi3		Fkbp7
Opn1sw		Man2a1		Fkbp9
Parvb		Map3k5		Fmn1
Pbxip1		Mcm3		Fn1
Pcp4		Mib1		Foxp2
Pdlim2		Mir135a-2		Frem2
Peg3as		Mirlet7i		Frzb
Peli2		Mll3		Fto
Pglyrp1		Mme		Galnt3
Phf15		Mobp		Gap43
Pik3ip1		Mx1		Gars
Pilrb2		Myb		Gas5,Mir5117
Pink1		Myo1a		Gata6
Pipox		Nceh1		Gatsl3
Pkd1		Ndc80		Gcnt2
Plag1		Ndst3		Gfra4
Plbd1		Ndufa12		Gjb2
Plcxd3		Ndufa3		Gli1
Podxl		Ndufb4		Gm11818
Pou3f2		Ndufv2		Gm12070
Ppp1r14c		Neurl1b		Gm13253
Ppp1r1b		Nf1		Gm13749
Ppp1r26		Nin		Gm13889
Ppp1r3e		Nlgn3		Gm14005
Pram1		Nlrc5		Gm14295
Prtg		Nsmce4a		Gm16039
Rab11fip4		Ntn4		Gm2694
Rac2		Nup107		Gm5506
Radil		Nup85		Gm6787
Rasa3		Nutf2		Gm98
Rassf7		Odz4		Gmppa
Rbm24		Osbpl8		Gpc3
Rfx2		Pax2		Gpr124
Rhob		Pcnt		Gpr133
Rhobtb2		Pcsk1		Gpr27
Rnase1		Pdxp		Gpr39
Rnf208		Pex5l		Grb14
Rnf5		Phip		Grb2
Rorc		Phxr4		Gsn
Rps12,Snora33,Snord100		Plcg2		Gtf2a2
Rragd		Plch1		Gucy1a2
Rtn1		Pld5		Gucy2c
Runx3		Plekhf2		Gulp1
Sall2		Polr2i		H2-M1
Scara3		Ppa1		H2-T10,H2-T22,H2-T9
Scg3		Prex1		Has2
Sdc3		Prim1		Hgf
Sec22c		Prune2		Hhipl1
Sell		Psmb8		Hmgb1-rs17
Sema3b		Psmb9		Hnrnpa0
Serinc5		Psmc4		Hpcal1
Sfpi1		Ptcd3		Hspa9
Shd		Ptprz1		Hspb1
Shisa2		Purb		Htatip2
Shroom3		Pwp2		Iars
Siglece		Ranbp2		Ifngr2
Slc24a2		Rev3l		Igfbp7
Slc25a48		Rfc3		Il1rn
Slc35d1		Rgs17		Inhba
Slc35e4		Rgs4		Inmt
Slc40a1		Rif1		Irx3
Slc7a2		Rims3		Ispd
Slco1a4		Rlbp1		Itga5
Slpi		Rmrp		Itga7
Sorcs1		Rpl34,Rpl34-ps1		Itih5
Sox2		Rpph1		Itpripl2
Sox9		Rps6ka1		Kazn
Spred2		Rtel1		Kcnip1
Ston1		Rtkn2		Kcnmb4
Ston2		Ruvbl2		Kctd12
Susd2		Sacs		Kctd9
Tcn2		Scarna6		Klf12
Tcp11l2		Scn8a		Klf2
Tfap2a		Sdk2		Klf4
Thsd4		Sema5a		Klhl29
Timp2		Serpinb5		Larp6
Tmed10		Sgol2		Lars2
Tmem86a		Slamf8		Ldha
Tnr		Slc45a1		Lefty1
Traf1		Slc6a1		Lgals7
Tspan15		Slco1c1		Lhfp
Ttc28		Slco5a1		Lhpp
Ttc30b		Smc2		Lingo1
Ttyh1		Snora69		Lpcat2
Ube2h		Snord15a		Lrch2
Ubqln2		Snord15b		Lrrc32
Ubxn10		Snord32a		Lrrc8d
Vma21		Snord35a		Lrrn4cl
Vpreb3		Snrpc		Lss
Wasf1		Snrpg		Ltbp1
Wdr81		Sowahc		Ly6e
Wisp2		Sox7		Lyve1
Wiz		Sox8		Mad1l1
Wnt5a		Spna2		Mafb
Xylt1		Spry2		Magoh
Ysk4		Spry4		Mal
Zadh2		St8sia1		Man1a
Zbtb33		Stat1		Manbal
Zdhhc23		Syt9		Mapkap1
Zfhx3		Taok1		Mcam
Zfp36l1		Tap1		Mdfi
Zfp609		Tcf20		Mdfic
Zmat1		Tecta		Mdga1
		Tet2		Meis1
		Tgfa		Mgat3
		Tgif2		Mid1
		Timeless		Mir684-1,Sumo2
		Tlr4		Mir702,Plod3
		Tmem74		Mmp14
		Tmf1		Mmp3
		Tmpo		Moxd1
		Tnfrsf21		Mrgprf
		Tnik		Mrpl20
		Tox3		Mrpl23
		Trappc10		Mrps36
		Trib1		Mrvi1
		Trim28		Msx1
		Tshz1		Mthfd2
		Tspan8		Mvd
		Ttc9b		Myadm
		Txn1		Myo1d
		Ube2c		Myzap
		Ube2ql1		Naa15
		Ubr4		Nagk
		Unc5c		Ndufab1
		Usp18		Ndufs4
		Usp31		Neil2
		Usp44		Nfatc4
		Vat1l		Nhsl2
		Vps13a		Nipal1
		Zdhhc2		Nono
		Zfhx4		Nov
		Zfp292		Npas3
		Zfp382		Nqo1
		Zfp629		Nrcam
		Zkscan1		Nrip2
				Nsdhl
				Nsmce2
				Ntng1
				Ntrk2
				Nubpl
				Nucb2
				Nup93
				Nxn
				Oaf
				Olfml1
				Olfml3
				Osr2
				Ostc
				Otx1
				P4ha1
				Pabpc4
				Pamr1
				Parp8
				Pcgf2
				Pcolce
				Pcsk5
				Pde1a
				Pde3b
				Pde5a
				Pdgfc
				Pdgfra
				Pdia6
				Pdlim7
				Pemt
				Perp
				Phgdh
				Phlda3
				Phospho1
				Pid1
				Pik3r3
				Pir
				Pknox2
				Plekho2
				Plscr3
				Ppia
				Ppp1r3b
				Prdm6
				Prelid2
				Prim2
				Prkar1b
				Prmt1
				Prr5
				Prrc1
				Prrg1
				Prrx1
				Prss12
				Prss35
				Psmb3
				Psmb6
				Psmb7
				Psme1
				Psme2
				Pth1r
				Ptms
				Ptprm
				Pvt1
				Pyroxd2
				Rab18
				Rab28
				Rab38
				Rasl11b
				Rbm3
				Rbms3
				Rcn1
				Rerg
				Rgs5
				Rgs7bp
				Rheb
				Rhoj
				Rln1
				Rnf10
				Rnf150
				Rph3al
				Rpl23
				Rpl26
				Rpl32
				Rpl7a
				Rplp1
				Rprm
				Rps13
				Rps2,Snora64
				Rps20
				Rps24
				Rspo3
				Sars
				Scara5
				Scarf2
				Scd1
				Scn1b
				Sdc2
				Sdk1
				Sec61g
				Sema3c
				Serinc2
				Serpinb1b
				Serpinb6b
				Serpinb6c
				Serpinf1
				Serping1
				Slc10a7
				Slc1a6
				Slc25a1
				Slc39a14
				Slc39a8
				Slc6a6
				Slc7a11
				Slco3a1
				Slit3
				Slitrk5
				Snca
				Snd1
				Snrpd2
				Snta1
				Sntb1
				Sox18
				Sp100
				Sphk1
				Spink8
				Spock1
				Spock3
				Ssbp3
				St3gal4
				St7
				Stk3
				Stk39
				Stxbp1
				Sugt1
				Susd1
				Swi5
				T2
				Taf15
				Tars
				Tbca
				Tceal1
				Tcfl5
				Tec
				Tenc1
				Tgfb1i1
				Tgfb3
				Tgfbr3
				Tinag
				Tinagl1
				Tmed9
				Tmeff2
				Tmem30b
				Tmem38b
				Tmem45a
				Tmem9
				Tnfrsf1a
				Tpi1
				Tpk1
				Tram2
				Trpv2
				Tspan7
				Tubb2a-ps2
				Tusc1
				U2af1
				Ubac2
				Uchl3
				Unc93b1
				Uqcrb
				Uxs1
				Vamp5
				Vit
				Vldlr
				Vps36
				Wdfy1
				Wdr70
				Wls
				Wnt6
				Xlr
				Xpnpep1
				Xrcc4
				Ydjc
				Zcrb1
				Zdhhc9
				Zfand3
				Zfp385a
				Zfp428
				Zic2
				Zic5

## Sheet: Zfp423 gene networks
Supplementary Data 1: Zfp423 gene networks
Status indicates the expression level of each gene upon Zfp423 overexpression. The positive value (1) indicates upregulation, the negative value (-1) indicates downregulation.
Zfp423-dpendent genes in AstroEGFR*1			Zfp423-dpendent genes in AstroEGFR*2			Zfp423-dpendent genes in AstroEGFR*3
Gene	Status		Gene	Status		Gene	Status
Ctdspl	-1		Olig1	-1		Tnmd	-1
Setd7	-1		Olig2	-1		Epyc	-1
Pglyrp1	-1		Sparcl1	-1		Grb10	-1
Dip2b	-1		Mmd2	-1		Inmt	-1
Atp1b2	-1		Nefm	-1		Gdf10	-1
Crabp1	-1		Gpr37l1	-1		Thbd	-1
Cd177	-1		Cdh4	-1		Zic1	-1
Sparcl1	-1		Ntrk2	-1		Arsi	-1
Mpzl1	-1		Sp8	-1		Apod	-1
Ncan	-1		Hes5	-1		Rftn1	-1
Mmp9	-1		Mobp	-1		C1qtnf7	-1
Fmod	-1		Synpr	-1		Serpinb6b	-1
Olig1	-1		Stmn3	-1		Stmn2	-1
Shisa3	-1		Syt9	-1		Rerg	-1
Atoh8	-1		Pdlim3	-1		Spock3	-1
H1fx	-1		Tspan8	-1		Foxp2	-1
Olig2	-1		Maob	-1		Crip1	-1
Palld	-1		Chst8	-1		Erg	-1
Pcbp1	-1		2310046A06Rik	-1		Slc43a3	-1
Kcnj10	-1		D3Bwg0562e	-1		Itih2	-1
Nsg2	-1		Trim67	-1		Il1rn	-1
6330403K07Rik	-1		Bai3	-1		Anpep	-1
Fbxo2	-1		Chl1	-1		Cldn11	-1
Nrn1	-1		Ndst4	-1		Ebf2	-1
Epas1	-1		Cacng4	-1		Krt19	-1
Akap6	-1		Ppp2r2b	-1		Angptl4	-1
Gpr56	-1		Slc35f1	-1		Anxa8	-1
Wasf1	-1		Sp5	-1		Dbc1	-1
Zadh2	-1		Fam107a	-1		Rab38	-1
Rgs8	-1		Gm7173	-1		Crabp1	-1
Anp32b	-1		Sox1	-1		Tll1	-1
Cadm4	-1		Trim71	-1		3632451O06Rik	-1
Islr	-1		Enpp6	-1		Gjb2	-1
Rtn1	-1		Rgs8	-1		Slitrk5	-1
Prr12	-1		Rgs6	-1		Ephx2	-1
Gfap	-1		Pou4f1	-1		Serpinb6c	-1
Id4	-1		Pcdh8	-1		Ccdc129	-1
C3	-1		Rorc	-1		Cdh3	-1
Spen	-1		Fstl5	-1		Lama1	-1
Slc16a2	-1		Apba2	-1		Tfap2b	-1
Fam43a	-1		Igfbp3	-1		Slc26a7	-1
Clip3	-1		Rtn1	-1		Slc40a1	-1
Itga3	-1		Ttyh1	-1		Acvrl1	-1
Ildr2	-1		Mt3	-1		Kng1	-1
Foxj1	-1		Ptprz1	-1		Rpl39l	-1
Sox9	-1		Spon1	-1		Capsl	-1
Celsr2	-1		Gfap	-1		Ggt5	-1
Hmga2	-1		Tspan15	-1		Kcne4	-1
Pbx1	-1		Sema6d	-1		Lox	-1
Ywhae	-1		Pcp4l1	-1		Tusc1	-1
Sdc3	-1		Rgs17	-1		Gucy2c	-1
Tshz2	-1		Ldhb	-1		Rai2	-1
Myoc	-1		Eya1	-1		Sox18	-1
Ms4a4d	1		Slain1	-1		Dlx5	-1
Gm4788	1		Plekhb1	-1		Prr16	-1
Taf7l	1		Mmp15	-1		Col6a3	-1
Lyzl4	1		Mlc1	-1		Gjb5	-1
AU022793	1		Myh14	-1		Gjb3	-1
Cxcl5	1		Kirrel3	-1		Adcy2	-1
Icam2	1		Prom1	-1		Pitx2	-1
Ccl11	1		Vgf	-1		4930486L24Rik	-1
Kynu	1		Sele	-1		Olr1	-1
Tgfbr1	1		Upp1	-1		Fap	-1
Flrt2	1		Plch1	-1		Lor	-1
Irs1	1		Gpr98	-1		Hmgcll1	-1
Dkk3	1		Peg3	-1		Gpr116	-1
Mcpt8	1		Cadm1	-1		Cdh1	-1
Ang	1		Atp6v0e2	-1		Usp43	-1
Emb	1		Kcnd3	-1		Erv3	-1
Adamts1	1		Sema5a	-1		Asxl3	-1
Col6a2	1		Wasf3	-1		Fmod	-1
Plk2	1		Lhx2	-1		Eln	-1
Igfbp6	1		Id4	-1		Six2	-1
Tmem119	1		Stox2	-1		Fam129a	-1
Fbn1	1		Tmem108	-1		Atp8b1	-1
Rassf2	1		Mme	-1		Thbs2	-1
Pdgfra	1		Fbxo2	-1		Fndc1	-1
Slc40a1	1		Col4a6	-1		Cnn1	-1
Col18a1	1		Sox2	-1		Col6a2	-1
Tlr2	1		Olfm2	-1		Svep1	-1
Thbd	1		Hunk	-1		Tgm2	-1
Fam20a	1		Lass4	-1		Cacna1g	-1
Cd69	1		Megf10	-1		Tcf7l1	-1
Col1a2	1		Nebl	-1		Wif1	-1
Igf2	1		Sfrp1	-1		Cd248	-1
Dapk1	1		Crym	-1		Ptx3	-1
Sh3bgrl2	1		Enpp5	-1		Gpr64	-1
Zfhx4	1		Sema6a	-1		Tmem159	-1
Col4a1	1		Plekha7	-1		Sod3	-1
Gas7	1		Celsr2	-1		Moxd1	-1
Mylip	1		Sort1	-1		Epha7	-1
Adamts10	1		Cadm4	-1		Dapk1	-1
Crispld2	1		Ildr2	-1		Aqp1	-1
9030425E11Rik	1		Jam2	-1		Tgfb1	-1
Nostrin	1		Lphn3	-1		Cacna1c	-1
Tbx18	1		Notch1	-1		Adcy7	-1
Col6a3	1		Sema3f	-1		Thy1	-1
Svep1	1		Ckb	-1		Slit2	-1
Aoah	1		Nav2	-1		Aff3	-1
Ctsk	1		Slc22a23	-1		Foxd1	-1
Plau	1		Ntn4	-1		Slc7a3	-1
Kcnma1	1		Fzd5	-1		Vgf	-1
Prkcd	1		Pea15a	-1		Smarca1	-1
Cd34	1		Fryl	-1		Gm12824	-1
Olfml3	1		Hspg2	1		Ildr2	-1
Igf1	1		Phldb2	1		Col4a2	-1
Pkib	1		Ddr2	1		Col18a1	-1
Slc16a3	1		Col4a2	1		Cyp1b1	-1
Thbs2	1		Gusb	1		Cxcl12	-1
Adamts6	1		Aldh18a1	1		Creb3l1	-1
Lrrc33	1		Cnn1	1		Tgfbr3	-1
Cd300lb	1		Adamtsl3	1		Myl9	-1
Olfml2b	1		Ehbp1l1	1		Bicc1	-1
Fam129a	1		Vgll3	1		Gatsl3	-1
Srpx	1		Col1a2	1		Mme	-1
Slc7a3	1		Mical2	1		Ang	-1
Itgb2	1		Gsn	1		Sorcs2	-1
Grb10	1		Fam198b	1		Foxc1	-1
Alox5ap	1		Vldlr	1		Acta2	-1
Coro1a	1		Slit2	1		Igfbp4	-1
Crabp2	1		Ank	1		Mical2	-1
Ebf2	1		Tinagl1	1		Spats2l	-1
Igfbp4	1		Thbs2	1		Atp6v0a4	-1
Rnf128	1		Plk2	1		3110003A17Rik	-1
Ndufb4	1		Cd248	1		Adamts6	-1
Mbp	1		Ppic	1		Serpine2	-1
Bmper	1		Timp1	1		Vgll3	-1
Rftn1	1		Mgp	1		Pmepa1	-1
Anxa8	1		Slc6a9	1		Anp32b	-1
Adamts2	1		Col6a2	1		Ank	-1
Fibin	1		Ccdc80	1		Npr3	-1
Arhgap25	1		Alcam	1		Fbln5	-1
Adamts5	1		Tpm2	1		Ccdc80	-1
Enpp2	1		Tns1	1		Klhl29	-1
Smarca1	1		Sh3bgrl2	1		Kif26b	-1
Clec11a	1		Plau	1		Pdgfd	-1
Slc37a2	1		Slc7a11	1		Pdzrn3	-1
Gsdmd	1		Fam20a	1		Bmper	-1
Adcy7	1		9030425E11Rik	1		Adamts5	-1
Itgam	1		Tlr2	1		Palld	-1
Arap3	1		Cdk18	1		6330512M04Rik	-1
1700112E06Rik	1		Bmper	1		Pgcp	-1
Csf2rb2	1		Tmem119	1		Tram2	-1
Naip1	1		Fbn1	1		Ppic	-1
Col8a2	1		Ror2	1		Sgcd	-1
Neurl3	1		Chac1	1		Cpxm1	-1
D14Ertd668e	1		Pappa	1		S100a11	-1
Pik3cg	1		Dapk1	1		Il33	-1
Postn	1		Prkcd	1		Pdgfrb	-1
Klhl6	1		Hecw2	1		Klhdc8a	-1
Srpx2	1		Pear1	1		Fbn1	-1
Mmp23	1		Col7a1	1		Tbx15	-1
Tlr13	1		Hhipl1	1		Atp2b4	-1
Pou2f2	1		Tfpi	1		Cryab	-1
Cxcl16	1		Creb3l1	1		Serpinb9	-1
Cdh3	1		Flrt2	1		Tgfb1i1	-1
Unc93b1	1		Adamts6	1		Ccdc3	-1
Mpeg1	1		Pla2g4a	1		Parva	-1
Siglec1	1		Adamts2	1		Ptms	-1
Cyth4	1		Cspg4	1		Col4a1	-1
Tll1	1		Emb	1		Islr	-1
Fap	1		Cass4	1		Pcbp1	-1
Wdfy4	1		Rftn1	1		Loxl1	-1
Ppfia4	1		Col6a3	1		Pik3r3	-1
Cpxm2	1		Nfatc4	1		Rcn3	-1
Dock2	1		Npr3	1		Csrp1	-1
Trf	1		Adcy7	1		Nxn	-1
Lama1	1		Ptx3	1		Col6a1	-1
Inpp4b	1		Anxa8	1		Aebp1	-1
Ctss	1		Itgbl1	1		Mcam	-1
			Lox	1		App	-1
			Igf1	1		Sema7a	-1
			Postn	1		Emilin1	-1
			Arap3	1		Mfsd2a	-1
			Nid1	1		Nuak1	-1
			Itgb2	1		Afap1l2	-1
			Ptgs2	1		Pcolce	-1
			Srpx	1		Fabp7	1
			Emilin2	1		Swap70	1
			Crabp2	1		Abca1	1
			Igfbp6	1		Cdk17	1
			Ctsk	1		Slc7a11	1
			Kcnma1	1		Eps8	1
			Slc16a3	1		Vldlr	1
			Thy1	1		Itga7	1
			Coro1a	1		Rev3l	1
			Slc7a3	1		Vav3	1
			Ctss	1		Jag1	1
			Ltbp2	1		Sema6d	1
			Esrp1	1		Adm	1
			Il1rl1	1		Olig2	1
			Fam129a	1		Sox11	1
			Zbtb16	1		Ubc	1
			Tnmd	1		Bcan	1
			Fam5c	1		Igfbp3	1
			Slc6a12	1		Trim9	1
			Nos2	1		St8sia1	1
			Cdhr3	1		Hectd2	1
			AU022793	1		Ncan	1
			Sema3d	1		Upp1	1
			Fcrl1	1		Rorb	1
			9530008L14Rik	1		Disp2	1
			Dlx5	1		4930578I06Rik	1
			H2-Oa	1		Rgs11	1
			Lhx8	1		Alk	1
			Cxcl5	1		She	1
			Trem3	1		Tecta	1
			A630033H20Rik	1		Cr2	1
			Krt8	1		Tspan8	1
			Tusc1	1		St8sia5	1
			Adam3	1		Ube2ql1	1
			Ly9	1		Sp8	1
			Bst1	1		Mlycd	1
			Cd69	1		Sbk1	1
			Selplg	1		Hist2h3c1	1
			Samsn1	1
			Pf4	1
