# Supplementary material for: Polycomb dysregulation in gliomagenesis targets a Zfp423-dependent differentiation network
Source: Nat Commun. 2016 Feb 29;7:10753. doi: 10.1038/ncomms10753 (PMC4773478; doi:10.1038/ncomms10753)
Supplement: Supplementary Data 2 — Gene lists from IPA analysis. [file ncomms10753-s3.xlsx]

## Sheet: Canon_Path_UP AstroEvsPT 
Supplementary Data 2: Enrichment for canonical pathways for the genes upregulated between AstroEGFR* and PT
© 2000-2014 QIAGEN. All rights reserved.
Ingenuity Canonical Pathways	-log(p-value)	Ratio	Molecules
Reelin Signaling in Neurons	3.04	7.59E-02	FYN,MAPT,LYN,ARHGEF3,VLDLR,ITGA4
G-Protein Coupled Receptor Signaling	3	4.37E-02	PRKACB,HRH1,FYN,PDE2A,PDE7B,ADCY1,PDE4B,ADORA1,ADORA2A,CAMK2B,PRKCB
Axonal Guidance Signaling	2.97	3.55E-02	PRKACB,FYN,PRKCQ,BMP2,FZD9,PLCL2,VEGFA,SEMA3A,EPHB1,WNT7B,LINGO1,ADAM19,TUBB4A,PRKCB,ITGA4
Synaptic Long Term Potentiation	2.85	5.98E-02	PRKACB,PRKCQ,PPP1R3C,ADCY1,PLCL2,CAMK2B,PRKCB
Protein Kinase A Signaling	2.66	3.57E-02	PRKACB,PDE2A,PRKCQ,PPP1R3C,PLCL2,PDE4B,PYGM,PDE7B,PTPRO,ADCY1,PTPRZ1,PRKCB,CAMK2B
Melatonin Signaling	2.58	7.46E-02	PRKACB,PRKCQ,PLCL2,CAMK2B,PRKCB
RAR Activation	2.47	4.62E-02	PRKACB,VEGFA,PRKCQ,NRIP2,BMP2,ADCY1,CRABP1,PRKCB
nNOS Signaling in Neurons	2.42	8.89E-02	CAPN6,PRKCQ,DLG2,PRKCB
Tec Kinase Signaling	2.21	4.61E-02	TNFRSF21,FYN,PRKCQ,VAV3,LYN,ITGA4,PRKCB
α-Adrenergic Signaling	2.16	5.95E-02	PRKACB,PRKCQ,PYGM,ADCY1,PRKCB
Dopamine-DARPP32 Feedback in cAMP Signaling	2.14	4.46E-02	PRKACB,PRKCQ,PPP1R3C,ADCY1,ATP2A3,PLCL2,PRKCB
Triacylglycerol Biosynthesis	1.98	9.38E-02	LPIN1,DGAT2,ELOVL6
cAMP-mediated signaling	1.96	3.77E-02	PRKACB,PDE2A,PDE7B,ADCY1,PDE4B,ADORA1,ADORA2A,CAMK2B
Relaxin Signaling	1.94	4.55E-02	PRKACB,VEGFA,PDE2A,PDE7B,ADCY1,PDE4B
tRNA Splicing	1.91	8.82E-02	PDE2A,PDE7B,PDE4B
Stearate Biosynthesis I (Animals)	1.88	8.57E-02	ACSL4,SLC27A1,ELOVL6
Molecular Mechanisms of Cancer	1.87	3.08E-02	PRKACB,FYN,PRKCQ,WNT7B,BMP2,ADCY1,FZD9,ARHGEF3,CAMK2B,ITGA4,PRKCB
Fatty Acid Activation	1.85	1.54E-01	ACSL4,SLC27A1
Guanosine Nucleotides Degradation III	1.85	1.54E-01	XDH,ACPP
Asparagine Biosynthesis I	1.85	1E00	ASNS
Urate Biosynthesis/Inosine 5'-phosphate Degradation	1.79	1.43E-01	XDH,ACPP
Adenosine Nucleotides Degradation II	1.73	1.33E-01	XDH,ACPP
Corticotropin Releasing Hormone Signaling	1.72	4.63E-02	PRKACB,VEGFA,PRKCQ,ADCY1,PRKCB
γ-linolenate Biosynthesis II (Animals)	1.67	1.25E-01	ACSL4,SLC27A1
Gap Junction Signaling	1.66	3.95E-02	PRKACB,PRKCQ,ADCY1,TUBB4A,PLCL2,PRKCB
Mitochondrial L-carnitine Shuttle Pathway	1.62	1.18E-01	ACSL4,SLC27A1
14-3-3-mediated Signaling	1.62	4.35E-02	PRKCQ,MAPT,TUBB4A,PLCL2,PRKCB
VDR/RXR Activation	1.6	5.13E-02	PRKCQ,GADD45A,CST6,PRKCB
p70S6K Signaling	1.59	4.27E-02	PRKCQ,MAPT,LYN,PLCL2,PRKCB
Purine Nucleotides Degradation II (Aerobic)	1.58	1.11E-01	XDH,ACPP
Alanine Degradation III	1.55	5E-01	GPT2
Alanine Biosynthesis II	1.55	5E-01	GPT2
Glycine Degradation (Creatine Biosynthesis)	1.55	5E-01	GATM
Putrescine Biosynthesis III	1.55	5E-01	ODC1
Melanocyte Development and Pigmentation Signaling	1.51	4.82E-02	PRKACB,KITLG,ADCY1,KIT
GNRH Signaling	1.49	4.03E-02	PRKACB,PRKCQ,ADCY1,CAMK2B,PRKCB
PPARα/RXRα Activation	1.48	3.57E-02	PRKACB,GPD1,ADCY1,SLC27A1,PLCL2,PRKCB
CREB Signaling in Neurons	1.48	3.57E-02	PRKACB,PRKCQ,ADCY1,PLCL2,CAMK2B,PRKCB
G Beta Gamma Signaling	1.47	4.65E-02	PRKACB,PRKCQ,ADCY1,PRKCB
Semaphorin Signaling in Neurons	1.45	5.88E-02	FYN,SEMA3A,CRMP1
Heparan Sulfate Biosynthesis	1.45	5.88E-02	XYLT1,CHST3,EXTL1
Phospholipase C Signaling	1.4	3.15E-02	FYN,PRKCQ,ADCY1,LYN,ARHGEF3,ITGA4,PRKCB
Glycerol-3-phosphate Shuttle	1.38	3.33E-01	GPD1

## Sheet: Canon_Path_Down AstroEvsPT
Supplementary Data 2: Enrichment for canonical pathways for the genes downregulated between AstroEGFR* and PT
© 2000-2014 QIAGEN. All rights reserved.
Ingenuity Canonical Pathways	-log(p-value)	Ratio	Molecules
Axonal Guidance Signaling	8.56	5.92E-02	SLIT3,SHH,BMP4,CXCL12,EPHA4,NGF,ABLIM1,ADAMTS2,ITGA3,IGF1,EFNA5,UNC5C,NGEF,PAPPA,MMP2,NFATC4,SLIT2,EPHA3,MET,MYL9,FZD6,FZD5,SEMA3C,PDGFD,SEMA7A
Human Embryonic Stem Cell Pluripotency	4.64	7.58E-02	BMP4,SMAD7,TGFB3,FZD6,FGFR2,FZD5,PDGFD,NGF,INHBA,PDGFRB
ILK Signaling	3.59	5.68E-02	MYL9,FLNB,MYH10,TGFB1I1,FBLIM1,FN1,ACTA2,ITGB5,ACTN1,ITGB3
Regulation of the Epithelial-Mesenchymal Transition Pathway	3.46	5.46E-02	MET,LOX,CDH2,TGFB3,FZD6,FGFR2,MMP2,FZD5,PDGFD,PDGFRB
Integrin Signaling	3.28	5.18E-02	MYL9,ITGA3,ACTA2,ITGA11,CAV1,MYLK,NEDD9,ITGB5,ACTN1,ITGB3
Thyronamine and Iodothyronamine Metabolism	3.21	6.67E-01	DIO3,DIO2
Thyroid Hormone Metabolism I (via Deiodination)	3.21	6.67E-01	DIO3,DIO2
Glioma Invasiveness Signaling	2.89	8.93E-02	TIMP3,MMP2,ITGB5,TIMP2,ITGB3
PAK Signaling	2.83	7.06E-02	MYL9,ITGA3,MYLK,EPHA3,PDGFD,PDGFRB
TGF-β Signaling	2.83	7.06E-02	BMP4,SMAD7,TGFB3,SERPINE1,INHBA,PMEPA1
RhoA Signaling	2.8	5.98E-02	MYL9,NGEF,IGF1,LPAR1,ACTA2,EZR,MYLK
IGF-1 Signaling	2.61	6.38E-02	IGFBP6,CTGF,IGF1,CYR61,IGFBP2,GRB10
Paxillin Signaling	2.52	6.12E-02	ITGA3,ACTA2,ITGA11,ITGB5,ACTN1,ITGB3
Calcium Signaling	2.51	4.79E-02	MYL9,MYH10,ACTA2,CASQ1,Tpm1,NFATC4,Tpm2,ATP2B4
Actin Cytoskeleton Signaling	2.48	4.35E-02	MYL9,MYH10,ITGA3,FN1,ACTA2,EZR,MYLK,PDGFD,ACTN1
Role of Tissue Factor in Cancer	2.33	5.61E-02	ITGA3,CTGF,HBEGF,CYR61,ITGB5,ITGB3
Ephrin A Signaling	2.32	8.51E-02	NGEF,EFNA5,EPHA4,EPHA3
Signaling by Rho Family GTPases	2.22	3.96E-02	MYL9,CDH2,ITGA3,NOX4,ACTA2,EZR,MYLK,GFAP,CDH11
Acute Phase Response Signaling	2.09	4.46E-02	ITIH3,FN1,C1S,OSMR,SERPINE1,RBP1,C5
Tight Junction Signaling	2.04	4.35E-02	MYL9,F11R,MYH10,ACTA2,CLDN19,TGFB3,MYLK
Retinoate Biosynthesis I	1.96	9.38E-02	ALDH1A1,RDH10,RBP1
Mouse Embryonic Stem Cell Pluripotency	1.92	5.32E-02	BMP4,FZD6,FZD5,ID3,ID4
Ephrin Receptor Signaling	1.9	4.09E-02	NGEF,ITGA3,EFNA5,CXCL12,EPHA4,EPHA3,PDGFD
RAR Activation	1.88	4.05E-02	ALDH1A1,RDH10,DUSP1,SMAD7,TGFB3,ADCY7,RBP1
Sertoli Cell-Sertoli Cell Junction Signaling	1.88	4.05E-02	F11R,ITGA3,ACTA2,CLDN19,CAV1,TGFB3,ACTN1
Inhibition of Matrix Metalloproteases	1.79	8.11E-02	TIMP3,MMP2,TIMP2
Epithelial Adherens Junction Signaling	1.78	4.29E-02	MET,MYL9,MYH10,CDH2,ACTA2,ACTN1
The Visual Cycle	1.77	1.43E-01	RDH10,RBP1
Netrin Signaling	1.76	7.89E-02	NFATC4,ABLIM1,UNC5C
Glioblastoma Multiforme Signaling	1.73	4.17E-02	IGF2,IGF1,FZD6,FZD5,PDGFD,PDGFRB
Gα12/13 Signaling	1.6	4.39E-02	TEC,MYL9,CDH2,LPAR1,CDH11
VDR/RXR Activation	1.57	5.13E-02	SERPINB1,IGFBP6,SPP1,THBD
Wnt/β-catenin Signaling	1.48	3.64E-02	CDH2,DKK3,TGFB3,FZD6,FZD5,SFRP1
Regulation of Actin-based Motility by Rho	1.47	4.76E-02	MYL9,ITGA3,ACTA2,MYLK
RhoGDI Signaling	1.45	3.59E-02	MYL9,CDH2,ITGA3,ACTA2,EZR,CDH11
Protein Kinase A Signaling	1.39	2.75E-02	MYL9,SHH,FLNB,MYH10,DUSP1,TGFB3,PYGB,MYLK,NFATC4,ADCY7
Retinoate Biosynthesis II	1.37	3.33E-01	RBP1
Thyroid Hormone Metabolism II (via Conjugation and/or Degradation)	1.36	8.7E-02	DIO3,DIO2
Regulation of Cellular Mechanics by Calpain Protease	1.34	5.45E-02	ITGA3,EZR,ACTN1

## Sheet: Canon_Path_K27 Aquired PT 
Supplementary Data 2: Enrichment for canonical pathways for the genes that acquire H3K27me3 in the transition AstroEGFR*- PT
© 2000-2014 QIAGEN, All rights reserved,	Ingenuity Canonical Pathways
	-log(p-value)	Ratio	Molecules
Human Embryonic Stem Cell Pluripotency	2.88	0.0758	FGFR3,BMP4,NTRK2,FGF2,TGFB1,WNT9A,WNT2B,PDGFRA,SMAD6,BMP7
BMP signaling pathway	2.78	0.0972	ZNF423,BMP4,FST,SMAD6,GREM1,BMP7,MAPK13
G-Protein Coupled Receptor Signaling	2.1	0.0516	GPR17,HTR5A,PTGDR,CHRM1,MC4R,PRKCG,PDE8A,IKBKB,ADRB1,PDE11A,ADORA1,ADRA1A,MC2R
Paxillin Signaling	2.03	0.0714	ITGAD,ITGA11,ACTN2,PAK7,MAPK13,ACTG2,ITGB5
Axonal Guidance Signaling	1.87	0.0427	SLIT3,RAC2,SHH,PAPPA,BMP4,WNT9A,WNT2B,CXCL12,SLIT2,GNG7,ADAMTS2,PRKCG,MYL7,EPHB1,NTRK2,SEMA3D,PAK7,BMP7
cAMP-mediated signaling	1.87	0.0519	PDE8A,GPR17,ADRB1,HTR5A,PTGDR,PKIB,PDE11A,ADORA1,CHRM1,MC4R,MC2R
Regulation of Actin-based Motility by Rho	1.81	0.0714	RAC2,RHOV,PAK7,ACTG2,PIP4K2C,MYL7
TGF-β Signaling	1.79	0.0706	ZNF423,BMP4,TGFB1,SMAD6,BMP7,MAPK13
Integrin Signaling	1.74	0.0518	ITGAD,RAC2,RHOV,ARHGAP26,ITGA11,ACTN2,PAK7,ACTG2,ITGB5,MYL7
Ketogenesis	1.64	2E-01	BDH1,HMGCS2
Ephrin B Signaling	1.53	0.0694	RAC2,EPHB1,CXCL12,ACP1,GNG7
Regulation of the Epithelial-Mesenchymal Transition Pathway	1.49	0.0492	FGFR3,LOX,FGF10,ESRP2,FGF2,TGFB1,WNT9A,FGF12,WNT2B
Glutamate Receptor Signaling	1.35	0.0714	SLC1A6,GRIK2,GNG7,GRIN3A

## Sheet: Canon_Path_K27 Aquired_Down
Supplementary Data 2: Enrichment for canonical pathways for the genes that acquire H3K27me3 in the transition AstroEGFR*-PT, and are downregulated in PT
Ingenuity Canonical Pathways	-log(p-value)	Ratio	Molecules
Axonal Guidance Signaling	5.17	1.66E-02	SLIT3,SHH,PAPPA,BMP4,CXCL12,SLIT2,ADAMTS2
BMP signaling pathway	2.15	2.78E-02	BMP4,FST
Paxillin Signaling	1.89	2.04E-02	ITGA11,ITGB5
Gα12/13 Signaling	1.77	1.75E-02	TEC,CDH11
The Visual Cycle	1.61	7.14E-02	RBP1
Acute Phase Response Signaling	1.51	1.27E-02	OSMR,RBP1
Wnt/β-catenin Signaling	1.47	1.21E-02	DKK3,SFRP1
Role of JAK family kinases in IL-6-type Cytokine Signaling	1.36	4E-02	OSMR
Integrin Signaling	1.34	1.04E-02	ITGA11,ITGB5
Sonic Hedgehog Signaling	1.32	3.57E-02	SHH
Retinol Biosynthesis	1.29	3.33E-02	RBP1
Retinoate Biosynthesis I	1.26	3.12E-02	RBP1
Oncostatin M Signaling	1.25	3.03E-02	OSMR
Glioma Invasiveness Signaling	1.03	1.79E-02	ITGB5
Chemokine Signaling	0.958	1.52E-02	CXCL12
Ephrin B Signaling	0.923	1.39E-02	CXCL12
HER-2 Signaling in Breast Cancer	0.911	1.35E-02	ITGB5
Molecular Mechanisms of Cancer	0.886	5.6E-03	SHH,BMP4
TGF-β Signaling	0.855	1.18E-02	BMP4
Mouse Embryonic Stem Cell Pluripotency	0.815	1.06E-02	BMP4
Role of Tissue Factor in Cancer	0.763	9.35E-03	ITGB5
Corticotropin Releasing Hormone Signaling	0.76	9.26E-03	SHH
Role of NANOG in Mammalian Embryonic Stem Cell Pluripotency	0.756	9.17E-03	BMP4
Human Embryonic Stem Cell Pluripotency	0.681	7.58E-03	BMP4
Tec Kinase Signaling	0.627	6.58E-03	TEC
RhoGDI Signaling	0.591	5.99E-03	CDH11
PPARα/RXRα Activation	0.589	5.95E-03	ITGB5
Ephrin Receptor Signaling	0.582	5.85E-03	CXCL12
RAR Activation	0.578	5.78E-03	RBP1
ILK Signaling	0.572	5.68E-03	ITGB5
Regulation of the Epithelial-Mesenchymal Transition Pathway	0.557	5.46E-03	LOX
Signaling by Rho Family GTPases	0.479	4.41E-03	CDH11
Protein Kinase A Signaling	0.321	2.75E-03	SHH
© 2000-2014 QIAGEN. All rights reserved.
